# Supplementary material for: Pilot Study of Metabolomic Clusters as State Markers of Major Depression and Outcomes to CBT Treatment
Source: Front Neurosci. 2019 Sep 12;13:926. doi: 10.3389/fnins.2019.00926 (PMC6751322; doi:10.3389/fnins.2019.00926)
Supplement: TABLE S2 — Intramodular correlations between member metabolites. [file Table_2.xlsx]

## Sheet: IntramodularCorr_Black
Table 2_v1.XLS: Intramodular Correlations Between Member Metabolites
	row	column	cor	p
1	Ala	Arg	0.391914	0.0476897
2	Ala	Asn	0.668101	0.000191595
3	Arg	Asn	0.537594	0.00462036
4	Ala	Cit	0.162267	0.428372
5	Arg	Cit	0.34887	0.0806782
6	Asn	Cit	0.483958	0.0122422
7	Ala	Gln	0.350007	0.0796278
8	Arg	Gln	0.543773	0.00408743
9	Asn	Gln	0.488299	0.0113769
10	Cit	Gln	0.502796	0.00884612
11	Ala	Lys	0.596384	0.00130193
12	Arg	Lys	0.670952	0.000175689
13	Asn	Lys	0.743604	1.34162e-05
14	Cit	Lys	0.21479	0.292014
15	Gln	Lys	0.224157	0.270963
16	Ala	Ser	0.50771	0.00810318
17	Arg	Ser	0.810594	5.16094e-07
18	Asn	Ser	0.65474	0.000284223
19	Cit	Ser	0.230856	0.256518
20	Gln	Ser	0.430409	0.0281734
21	Lys	Ser	0.803297	7.80182e-07
22	Ala	Thr	0.323515	0.106923
23	Arg	Thr	0.636907	0.000467565
24	Asn	Thr	0.634343	0.000500997
25	Cit	Thr	0.711557	4.58604e-05
26	Gln	Thr	0.472176	0.0148693
27	Lys	Thr	0.588214	0.00157494
28	Ser	Thr	0.672477	0.000167666

## Sheet: IntraModularCorr_Blue
	row	column	cor	p
1	ADMA	C10	0.426905	0.0296261
2	ADMA	C14.1.OH	0.104524	0.611347
3	C10	C14.1.OH	0.559716	0.00294714
4	ADMA	C14.2	0.403463	0.0409631
5	C10	C14.2	0.868703	8.72377e-09
6	C14.1.OH	C14.2	0.622153	0.000689974
7	ADMA	C16	0.441467	0.0239612
8	C10	C16	0.452354	0.0203281
9	C14.1.OH	C16	0.492569	0.0105757
10	C14.2	C16	0.553636	0.00334501
11	ADMA	C16.1	0.355077	0.0750727
12	C10	C16.1	0.717776	3.65991e-05
13	C14.1.OH	C16.1	0.562008	0.00280804
14	C14.2	C16.1	0.84886	4.24223e-08
15	C16	C16.1	0.685388	0.00011164
16	ADMA	C18	0.284196	0.159409
17	C10	C18	0.21761	0.28557
18	C14.1.OH	C18	0.416164	0.0344583
19	C14.2	C18	0.294314	0.144439
20	C16	C18	0.750271	1.01579e-05
21	C16.1	C18	0.364846	0.0668589
22	ADMA	C18.1	0.543336	0.00412338
23	C10	C18.1	0.737015	1.75195e-05
24	C14.1.OH	C18.1	0.591473	0.00146064
25	C14.2	C18.1	0.827953	1.79172e-07
26	C16	C18.1	0.799356	9.68478e-07
27	C16.1	C18.1	0.833148	1.27598e-07
28	C18	C18.1	0.544181	0.0040542
29	ADMA	C18.2	0.510473	0.00770899
30	C10	C18.2	0.525608	0.00582301
31	C14.1.OH	C18.2	0.3947	0.0459929
32	C14.2	C18.2	0.711108	4.66032e-05
33	C16	C18.2	0.710117	4.82805e-05
34	C16.1	C18.2	0.666649	0.000200174
35	C18	C18.2	0.400548	0.0425857
36	C18.1	C18.2	0.799114	9.81268e-07
37	ADMA	C2	0.419626	0.0328366
38	C10	C2	0.790825	1.52214e-06
39	C14.1.OH	C2	0.611169	0.000910452
40	C14.2	C2	0.788705	1.6978e-06
41	C16	C2	0.482338	0.0125787
42	C16.1	C2	0.71287	4.37486e-05
43	C18	C2	0.259188	0.201041
44	C18.1	C2	0.77729	2.99459e-06
45	C18.2	C2	0.550901	0.00353836
46	ADMA	C6..C4.1.DC.	0.320091	0.110902
47	C10	C6..C4.1.DC.	0.687257	0.000105079
48	C14.1.OH	C6..C4.1.DC.	0.389826	0.0489934
49	C14.2	C6..C4.1.DC.	0.764465	5.4546e-06
50	C16	C6..C4.1.DC.	0.494589	0.0102136
51	C16.1	C6..C4.1.DC.	0.62388	0.000659916
52	C18	C6..C4.1.DC.	0.301522	0.134408
53	C18.1	C6..C4.1.DC.	0.609044	0.00095952
54	C18.2	C6..C4.1.DC.	0.604466	0.00107305
55	C2	C6..C4.1.DC.	0.570648	0.00233279
56	ADMA	C7.DC	0.281863	0.163011
57	C10	C7.DC	0.817941	3.34312e-07
58	C14.1.OH	C7.DC	0.722979	3.01658e-05
59	C14.2	C7.DC	0.881546	2.71737e-09
60	C16	C7.DC	0.595074	0.00134274
61	C16.1	C7.DC	0.786353	1.91363e-06
62	C18	C7.DC	0.497004	0.00979406
63	C18.1	C7.DC	0.778859	2.77533e-06
64	C18.2	C7.DC	0.501719	0.00901641
65	C2	C7.DC	0.783228	2.23842e-06
66	C6..C4.1.DC.	C7.DC	0.69298	8.70588e-05
67	ADMA	C8	0.317888	0.113521
68	C10	C8	0.800962	8.87312e-07
69	C14.1.OH	C8	0.456931	0.0189415
70	C14.2	C8	0.754242	8.57145e-06
71	C16	C8	0.532188	0.00513385
72	C16.1	C8	0.724712	2.82583e-05
73	C18	C8	0.148064	0.470391
74	C18.1	C8	0.706471	5.492e-05
75	C18.2	C8	0.648127	0.000343099
76	C2	C8	0.666821	0.00019914
77	C6..C4.1.DC.	C8	0.546467	0.00387199
78	C7.DC	C8	0.687505	0.000104235
79	ADMA	SDMA	0.374152	0.0596963
80	C10	SDMA	0.418312	0.0334446
81	C14.1.OH	SDMA	0.245357	0.226999
82	C14.2	SDMA	0.417677	0.0337419
83	C16	SDMA	0.321167	0.109641
84	C16.1	SDMA	0.467959	0.0159158
85	C18	SDMA	0.136625	0.505715
86	C18.1	SDMA	0.525897	0.00579122
87	C18.2	SDMA	0.289963	0.150748
88	C2	SDMA	0.429257	0.0286445
89	C6..C4.1.DC.	SDMA	0.103526	0.61477
90	C7.DC	SDMA	0.407229	0.0389406
91	C8	SDMA	0.355394	0.0747946
92	ADMA	Spermidine	0.342881	0.0863823
93	C10	Spermidine	0.389261	0.0493512
94	C14.1.OH	Spermidine	0.0822214	0.689667
95	C14.2	Spermidine	0.379882	0.0555914
96	C16	Spermidine	0.42765	0.0293121
97	C16.1	Spermidine	0.383939	0.0528208
98	C18	Spermidine	0.289473	0.151471
99	C18.1	Spermidine	0.594727	0.00135375
100	C18.2	Spermidine	0.434692	0.0264763
101	C2	Spermidine	0.375303	0.0588533
102	C6..C4.1.DC.	Spermidine	0.16135	0.431023
103	C7.DC	Spermidine	0.37594	0.0583907
104	C8	Spermidine	0.430476	0.0281463
105	SDMA	Spermidine	0.41022	0.0373912

## Sheet: IntramodularCorr_Brown
	row	column	cor	p
1	lysoPC.a.C16.0	lysoPC.a.C16.1	0.902879	2.80981e-10
2	lysoPC.a.C16.0	lysoPC.a.C17.0	0.744262	1.30579e-05
3	lysoPC.a.C16.1	lysoPC.a.C17.0	0.71858	3.55319e-05
4	lysoPC.a.C16.0	lysoPC.a.C18.0	0.875897	4.61139e-09
5	lysoPC.a.C16.1	lysoPC.a.C18.0	0.802417	8.19135e-07
6	lysoPC.a.C17.0	lysoPC.a.C18.0	0.81433	4.14823e-07
7	lysoPC.a.C16.0	lysoPC.a.C18.1	0.795005	1.22287e-06
8	lysoPC.a.C16.1	lysoPC.a.C18.1	0.880499	3.00317e-09
9	lysoPC.a.C17.0	lysoPC.a.C18.1	0.846142	5.17698e-08
10	lysoPC.a.C18.0	lysoPC.a.C18.1	0.783645	2.19244e-06
11	lysoPC.a.C16.0	lysoPC.a.C18.2	0.736787	1.76797e-05
12	lysoPC.a.C16.1	lysoPC.a.C18.2	0.81882	3.16986e-07
13	lysoPC.a.C17.0	lysoPC.a.C18.2	0.687457	0.000104401
14	lysoPC.a.C18.0	lysoPC.a.C18.2	0.711471	4.60019e-05
15	lysoPC.a.C18.1	lysoPC.a.C18.2	0.902338	2.99476e-10
16	lysoPC.a.C16.0	lysoPC.a.C20.3	0.850188	3.84363e-08
17	lysoPC.a.C16.1	lysoPC.a.C20.3	0.883301	2.29324e-09
18	lysoPC.a.C17.0	lysoPC.a.C20.3	0.675032	0.00015494
19	lysoPC.a.C18.0	lysoPC.a.C20.3	0.813095	4.46128e-07
20	lysoPC.a.C18.1	lysoPC.a.C20.3	0.831942	1.38204e-07
21	lysoPC.a.C18.2	lysoPC.a.C20.3	0.822376	2.5482e-07
22	lysoPC.a.C16.0	lysoPC.a.C20.4	0.8048	7.17556e-07
23	lysoPC.a.C16.1	lysoPC.a.C20.4	0.761584	6.20945e-06
24	lysoPC.a.C17.0	lysoPC.a.C20.4	0.691264	9.2151e-05
25	lysoPC.a.C18.0	lysoPC.a.C20.4	0.803103	7.88617e-07
26	lysoPC.a.C18.1	lysoPC.a.C20.4	0.753003	9.04088e-06
27	lysoPC.a.C18.2	lysoPC.a.C20.4	0.703783	6.03191e-05
28	lysoPC.a.C20.3	lysoPC.a.C20.4	0.801889	8.4329e-07
29	lysoPC.a.C16.0	Orn	0.488873	0.0112662
30	lysoPC.a.C16.1	Orn	0.517778	0.00674321
31	lysoPC.a.C17.0	Orn	0.466205	0.0163684
32	lysoPC.a.C18.0	Orn	0.411857	0.0365644
33	lysoPC.a.C18.1	Orn	0.504889	0.00852305
34	lysoPC.a.C18.2	Orn	0.647036	0.000353778
35	lysoPC.a.C20.3	Orn	0.542941	0.00415601
36	lysoPC.a.C20.4	Orn	0.416923	0.0340975
37	lysoPC.a.C16.0	Serotonin	0.307231	0.126828
38	lysoPC.a.C16.1	Serotonin	0.175067	0.392329
39	lysoPC.a.C17.0	Serotonin	0.641038	0.000417804
40	lysoPC.a.C18.0	Serotonin	0.443766	0.0231531
41	lysoPC.a.C18.1	Serotonin	0.411124	0.0369327
42	lysoPC.a.C18.2	Serotonin	0.429581	0.0285113
43	lysoPC.a.C20.3	Serotonin	0.16132	0.431108
44	lysoPC.a.C20.4	Serotonin	0.268776	0.184285
45	Orn	Serotonin	0.316758	0.114881
46	lysoPC.a.C16.0	t4.OH.Pro	0.136526	0.506026
47	lysoPC.a.C16.1	t4.OH.Pro	0.277256	0.170292
48	lysoPC.a.C17.0	t4.OH.Pro	0.322311	0.10831
49	lysoPC.a.C18.0	t4.OH.Pro	0.0318571	0.877224
50	lysoPC.a.C18.1	t4.OH.Pro	0.350733	0.0789635
51	lysoPC.a.C18.2	t4.OH.Pro	0.425011	0.0304362
52	lysoPC.a.C20.3	t4.OH.Pro	0.199112	0.329484
53	lysoPC.a.C20.4	t4.OH.Pro	0.15612	0.446302
54	Orn	t4.OH.Pro	0.702414	6.32461e-05
55	Serotonin	t4.OH.Pro	0.333168	0.0962754
56	lysoPC.a.C16.0	Taurine	0.304156	0.130871
57	lysoPC.a.C16.1	Taurine	0.307939	0.12591
58	lysoPC.a.C17.0	Taurine	0.568292	0.002455
59	lysoPC.a.C18.0	Taurine	0.363678	0.0678034
60	lysoPC.a.C18.1	Taurine	0.461324	0.0176843
61	lysoPC.a.C18.2	Taurine	0.351813	0.0779822
62	lysoPC.a.C20.3	Taurine	0.183428	0.369746
63	lysoPC.a.C20.4	Taurine	0.122803	0.550075
64	Orn	Taurine	0.398651	0.0436682
65	Serotonin	Taurine	0.524509	0.00594533
66	t4.OH.Pro	Taurine	0.357562	0.0729135

## Sheet: IntramodularCorr_Greenyellow
	row	column	cor	p
1	Asp	C10.2	0.0896641	0.663132
2	Asp	C16.1.OH	0.273618	0.176202
3	C10.2	C16.1.OH	0.325124	0.105091
4	Asp	C16.OH	0.203817	0.317946
5	C10.2	C16.OH	0.123205	0.548761
6	C16.1.OH	C16.OH	0.72606	2.68494e-05
7	Asp	C3.1	0.240163	0.2373
8	C10.2	C3.1	0.330742	0.0988736
9	C16.1.OH	C3.1	0.672954	0.000165222
10	C16.OH	C3.1	0.856395	2.39244e-08
11	Asp	C3.OH	0.261704	0.196548
12	C10.2	C3.OH	0.331634	0.0979122
13	C16.1.OH	C3.OH	0.56812	0.00246414
14	C16.OH	C3.OH	0.79525	1.20712e-06
15	C3.1	C3.OH	0.952383	7.01661e-14
16	Asp	C4.1	0.20173	0.323032
17	C10.2	C4.1	0.308536	0.12514
18	C16.1.OH	C4.1	0.621188	0.000707285
19	C16.OH	C4.1	0.852832	3.14901e-08
20	C3.1	C4.1	0.968169	4.44089e-16
21	C3.OH	C4.1	0.95582	2.90878e-14
22	Asp	C5.1	0.255282	0.208157
23	C10.2	C5.1	0.319219	0.111934
24	C16.1.OH	C5.1	0.655239	0.000280164
25	C16.OH	C5.1	0.655081	0.000281447
26	C3.1	C5.1	0.817476	3.43834e-07
27	C3.OH	C5.1	0.761793	6.15177e-06
28	C4.1	C5.1	0.724296	2.87061e-05
29	Asp	C5.1.DC	0.178159	0.383888
30	C10.2	C5.1.DC	0.486225	0.0117837
31	C16.1.OH	C5.1.DC	0.708478	5.1173e-05
32	C16.OH	C5.1.DC	0.669983	0.000180961
33	C3.1	C5.1.DC	0.854997	2.66695e-08
34	C3.OH	C5.1.DC	0.773912	3.52005e-06
35	C4.1	C5.1.DC	0.779954	2.6309e-06
36	C5.1	C5.1.DC	0.782524	2.31809e-06
37	Asp	C5.OH..C3.DC.M.	0.114781	0.576615
38	C10.2	C5.OH..C3.DC.M.	0.36407	0.0674853
39	C16.1.OH	C5.OH..C3.DC.M.	0.628283	0.000588383
40	C16.OH	C5.OH..C3.DC.M.	0.56454	0.00266092
41	C3.1	C5.OH..C3.DC.M.	0.640589	0.000422981
42	C3.OH	C5.OH..C3.DC.M.	0.602871	0.00111523
43	C4.1	C5.OH..C3.DC.M.	0.595764	0.00132111
44	C5.1	C5.OH..C3.DC.M.	0.707831	5.23547e-05
45	C5.1.DC	C5.OH..C3.DC.M.	0.829872	1.58267e-07
46	Asp	C6.1	0.0396411	0.847535
47	C10.2	C6.1	0.398335	0.0438508
48	C16.1.OH	C6.1	0.566855	0.00253219
49	C16.OH	C6.1	0.6964	7.76429e-05
50	C3.1	C6.1	0.778882	2.77222e-06
51	C3.OH	C6.1	0.796223	1.1462e-06
52	C4.1	C6.1	0.714613	4.10791e-05
53	C5.1	C6.1	0.742228	1.4194e-05
54	C5.1.DC	C6.1	0.673315	0.000163395
55	C5.OH..C3.DC.M.	C6.1	0.5806	0.00187235
56	Asp	C9	0.0456515	0.824746
57	C10.2	C9	0.227583	0.263511
58	C16.1.OH	C9	0.541438	0.00428241
59	C16.OH	C9	0.590576	0.00149138
60	C3.1	C9	0.629453	0.000570545
61	C3.OH	C9	0.558272	0.00303778
62	C4.1	C9	0.602111	0.00113583
63	C5.1	C9	0.527349	0.0056335
64	C5.1.DC	C9	0.653113	0.000297819
65	C5.OH..C3.DC.M.	C9	0.545251	0.00396798
66	C6.1	C9	0.402875	0.0412865
67	Asp	His	0.192269	0.346711
68	C10.2	His	0.42306	0.0312888
69	C16.1.OH	His	0.29745	0.140011
70	C16.OH	His	0.274603	0.174588
71	C3.1	His	0.524732	0.00592037
72	C3.OH	His	0.559202	0.00297915
73	C4.1	His	0.463265	0.017151
74	C5.1	His	0.637023	0.000466104
75	C5.1.DC	His	0.656877	0.000267192
76	C5.OH..C3.DC.M.	His	0.503137	0.00879276
77	C6.1	His	0.378363	0.0566576
78	C9	His	0.481366	0.0127843
79	Asp	lysoPC.a.C24.0	0.228744	0.261017
80	C10.2	lysoPC.a.C24.0	0.493198	0.0104619
81	C16.1.OH	lysoPC.a.C24.0	0.373503	0.0601759
82	C16.OH	lysoPC.a.C24.0	0.350099	0.0795438
83	C3.1	lysoPC.a.C24.0	0.622304	0.000687294
84	C3.OH	lysoPC.a.C24.0	0.610905	0.000916419
85	C4.1	lysoPC.a.C24.0	0.592285	0.0014333
86	C5.1	lysoPC.a.C24.0	0.553127	0.00338027
87	C5.1.DC	lysoPC.a.C24.0	0.710923	4.69136e-05
88	C5.OH..C3.DC.M.	lysoPC.a.C24.0	0.578631	0.00195667
89	C6.1	lysoPC.a.C24.0	0.377821	0.0570418
90	C9	lysoPC.a.C24.0	0.468377	0.0158095
91	His	lysoPC.a.C24.0	0.61869	0.000753831
92	Asp	lysoPC.a.C26.0	0.286239	0.156301
93	C10.2	lysoPC.a.C26.0	0.555984	0.00318625
94	C16.1.OH	lysoPC.a.C26.0	0.292268	0.147382
95	C16.OH	lysoPC.a.C26.0	0.306125	0.128272
96	C3.1	lysoPC.a.C26.0	0.593068	0.00140738
97	C3.OH	lysoPC.a.C26.0	0.571067	0.00231162
98	C4.1	lysoPC.a.C26.0	0.549632	0.00363122
99	C5.1	lysoPC.a.C26.0	0.53707	0.00466813
100	C5.1.DC	lysoPC.a.C26.0	0.712152	4.48938e-05
101	C5.OH..C3.DC.M.	lysoPC.a.C26.0	0.56269	0.00276774
102	C6.1	lysoPC.a.C26.0	0.368753	0.0637752
103	C9	lysoPC.a.C26.0	0.306988	0.127145
104	His	lysoPC.a.C26.0	0.612481	0.000881263
105	lysoPC.a.C24.0	lysoPC.a.C26.0	0.888964	1.30118e-09
106	Asp	lysoPC.a.C26.1	0.194452	0.341158
107	C10.2	lysoPC.a.C26.1	0.405572	0.0398203
108	C16.1.OH	lysoPC.a.C26.1	0.392807	0.0471407
109	C16.OH	lysoPC.a.C26.1	0.41032	0.0373402
110	C3.1	lysoPC.a.C26.1	0.632631	0.000524456
111	C3.OH	lysoPC.a.C26.1	0.585883	0.00166133
112	C4.1	lysoPC.a.C26.1	0.585064	0.00169263
113	C5.1	lysoPC.a.C26.1	0.536384	0.0047314
114	C5.1.DC	lysoPC.a.C26.1	0.763683	5.65104e-06
115	C5.OH..C3.DC.M.	lysoPC.a.C26.1	0.562622	0.00277173
116	C6.1	lysoPC.a.C26.1	0.38723	0.0506535
117	C9	lysoPC.a.C26.1	0.432596	0.0272963
118	His	lysoPC.a.C26.1	0.673952	0.000160215
119	lysoPC.a.C24.0	lysoPC.a.C26.1	0.799711	9.49983e-07
120	lysoPC.a.C26.0	lysoPC.a.C26.1	0.863114	1.39592e-08
121	Asp	lysoPC.a.C28.0	0.386108	0.0513845
122	C10.2	lysoPC.a.C28.0	0.246454	0.224862
123	C16.1.OH	lysoPC.a.C28.0	0.239705	0.238224
124	C16.OH	lysoPC.a.C28.0	0.391769	0.0477796
125	C3.1	lysoPC.a.C28.0	0.651901	0.00030832
126	C3.OH	lysoPC.a.C28.0	0.675575	0.000152352
127	C4.1	lysoPC.a.C28.0	0.619162	0.000744848
128	C5.1	lysoPC.a.C28.0	0.542767	0.0041705
129	C5.1.DC	lysoPC.a.C28.0	0.626499	0.000616504
130	C5.OH..C3.DC.M.	lysoPC.a.C28.0	0.473584	0.0145329
131	C6.1	lysoPC.a.C28.0	0.388959	0.049543
132	C9	lysoPC.a.C28.0	0.268148	0.185352
133	His	lysoPC.a.C28.0	0.611609	0.000900575
134	lysoPC.a.C24.0	lysoPC.a.C28.0	0.826628	1.95035e-07
135	lysoPC.a.C26.0	lysoPC.a.C28.0	0.832213	1.35755e-07
136	lysoPC.a.C26.1	lysoPC.a.C28.0	0.785079	2.04062e-06
137	Asp	lysoPC.a.C28.1	0.400297	0.0427273
138	C10.2	lysoPC.a.C28.1	0.414542	0.0352396
139	C16.1.OH	lysoPC.a.C28.1	0.328987	0.100785
140	C16.OH	lysoPC.a.C28.1	0.159875	0.435302
141	C3.1	lysoPC.a.C28.1	0.547434	0.00379705
142	C3.OH	lysoPC.a.C28.1	0.522948	0.0061229
143	C4.1	lysoPC.a.C28.1	0.429989	0.0283446
144	C5.1	lysoPC.a.C28.1	0.599225	0.00121708
145	C5.1.DC	lysoPC.a.C28.1	0.594552	0.00135931
146	C5.OH..C3.DC.M.	lysoPC.a.C28.1	0.350094	0.0795477
147	C6.1	lysoPC.a.C28.1	0.390001	0.0488834
148	C9	lysoPC.a.C28.1	0.200005	0.327275
149	His	lysoPC.a.C28.1	0.576029	0.0020731
150	lysoPC.a.C24.0	lysoPC.a.C28.1	0.77047	4.13887e-06
151	lysoPC.a.C26.0	lysoPC.a.C28.1	0.771973	3.8576e-06
152	lysoPC.a.C26.1	lysoPC.a.C28.1	0.704551	5.87316e-05
153	lysoPC.a.C28.0	lysoPC.a.C28.1	0.760416	6.54117e-06
154	Asp	PC.aa.C24.0	0.00764548	0.970431
155	C10.2	PC.aa.C24.0	0.313961	0.118299
156	C16.1.OH	PC.aa.C24.0	0.288757	0.152531
157	C16.OH	PC.aa.C24.0	0.349692	0.0799175
158	C3.1	PC.aa.C24.0	0.553358	0.0033642
159	C3.OH	PC.aa.C24.0	0.545204	0.00397179
160	C4.1	PC.aa.C24.0	0.55301	0.00338843
161	C5.1	PC.aa.C24.0	0.385002	0.0521127
162	C5.1.DC	PC.aa.C24.0	0.666962	0.0001983
163	C5.OH..C3.DC.M.	PC.aa.C24.0	0.527041	0.00566658
164	C6.1	PC.aa.C24.0	0.309917	0.123372
165	C9	PC.aa.C24.0	0.311203	0.121742
166	His	PC.aa.C24.0	0.573086	0.00221189
167	lysoPC.a.C24.0	PC.aa.C24.0	0.816561	3.63257e-07
168	lysoPC.a.C26.0	PC.aa.C24.0	0.817018	3.53434e-07
169	lysoPC.a.C26.1	PC.aa.C24.0	0.878231	3.71788e-09
170	lysoPC.a.C28.0	PC.aa.C24.0	0.832501	1.33189e-07
171	lysoPC.a.C28.1	PC.aa.C24.0	0.610707	0.00092093
172	Asp	PC.aa.C28.1	0.228048	0.26251
173	C10.2	PC.aa.C28.1	0.38224	0.0539678
174	C16.1.OH	PC.aa.C28.1	0.496298	0.00991518
175	C16.OH	PC.aa.C28.1	0.440239	0.024402
176	C3.1	PC.aa.C28.1	0.761721	6.17162e-06
177	C3.OH	PC.aa.C28.1	0.769855	4.2592e-06
178	C4.1	PC.aa.C28.1	0.708895	5.04222e-05
179	C5.1	PC.aa.C28.1	0.683546	0.000118453
180	C5.1.DC	PC.aa.C28.1	0.695029	8.13042e-05
181	C5.OH..C3.DC.M.	PC.aa.C28.1	0.448858	0.021442
182	C6.1	PC.aa.C28.1	0.668533	0.000189107
183	C9	PC.aa.C28.1	0.439607	0.0246317
184	His	PC.aa.C28.1	0.513487	0.00729733
185	lysoPC.a.C24.0	PC.aa.C28.1	0.645369	0.000370642
186	lysoPC.a.C26.0	PC.aa.C28.1	0.541732	0.0042574
187	lysoPC.a.C26.1	PC.aa.C28.1	0.589716	0.00152135
188	lysoPC.a.C28.0	PC.aa.C28.1	0.605444	0.00104785
189	lysoPC.a.C28.1	PC.aa.C28.1	0.781445	2.44519e-06
190	PC.aa.C24.0	PC.aa.C28.1	0.515286	0.00706052
191	Asp	PC.aa.C30.0	0.0745446	0.717416
192	C10.2	PC.aa.C30.0	0.361871	0.0692833
193	C16.1.OH	PC.aa.C30.0	0.264864	0.191
194	C16.OH	PC.aa.C30.0	0.381708	0.0543305
195	C3.1	PC.aa.C30.0	0.687801	0.000103235
196	C3.OH	PC.aa.C30.0	0.728652	2.4314e-05
197	C4.1	PC.aa.C30.0	0.729173	2.38309e-05
198	C5.1	PC.aa.C30.0	0.469748	0.0154648
199	C5.1.DC	PC.aa.C30.0	0.65901	0.000251086
200	C5.OH..C3.DC.M.	PC.aa.C30.0	0.502523	0.00888905
201	C6.1	PC.aa.C30.0	0.459769	0.0181213
202	C9	PC.aa.C30.0	0.386062	0.0514148
203	His	PC.aa.C30.0	0.506346	0.00830401
204	lysoPC.a.C24.0	PC.aa.C30.0	0.693752	8.48489e-05
205	lysoPC.a.C26.0	PC.aa.C30.0	0.692238	8.92297e-05
206	lysoPC.a.C26.1	PC.aa.C30.0	0.676246	0.000149199
207	lysoPC.a.C28.0	PC.aa.C30.0	0.733199	2.0376e-05
208	lysoPC.a.C28.1	PC.aa.C30.0	0.54697	0.00383287
209	PC.aa.C24.0	PC.aa.C30.0	0.726269	2.66362e-05
210	PC.aa.C28.1	PC.aa.C30.0	0.663193	0.000221963
211	Asp	PC.aa.C32.0	0.127813	0.533791
212	C10.2	PC.aa.C32.0	0.523295	0.00608308
213	C16.1.OH	PC.aa.C32.0	0.45515	0.0194716
214	C16.OH	PC.aa.C32.0	0.568552	0.00244127
215	C3.1	PC.aa.C32.0	0.78771	1.7863e-06
216	C3.OH	PC.aa.C32.0	0.806359	6.57372e-07
217	C4.1	PC.aa.C32.0	0.829835	1.58648e-07
218	C5.1	PC.aa.C32.0	0.510557	0.00769726
219	C5.1.DC	PC.aa.C32.0	0.733791	1.99067e-05
220	C5.OH..C3.DC.M.	PC.aa.C32.0	0.459842	0.0181006
221	C6.1	PC.aa.C32.0	0.627942	0.000593659
222	C9	PC.aa.C32.0	0.529525	0.00540394
223	His	PC.aa.C32.0	0.510225	0.00774368
224	lysoPC.a.C24.0	PC.aa.C32.0	0.590093	0.00150813
225	lysoPC.a.C26.0	PC.aa.C32.0	0.581949	0.00181637
226	lysoPC.a.C26.1	PC.aa.C32.0	0.615648	0.000814116
227	lysoPC.a.C28.0	PC.aa.C32.0	0.573192	0.00220676
228	lysoPC.a.C28.1	PC.aa.C32.0	0.452561	0.0202635
229	PC.aa.C24.0	PC.aa.C32.0	0.593195	0.00140319
230	PC.aa.C28.1	PC.aa.C32.0	0.721755	3.15815e-05
231	PC.aa.C30.0	PC.aa.C32.0	0.869897	7.86858e-09
232	Asp	PC.aa.C32.1	0.0528056	0.797802
233	C10.2	PC.aa.C32.1	0.337878	0.0913772
234	C16.1.OH	PC.aa.C32.1	0.317645	0.113812
235	C16.OH	PC.aa.C32.1	0.407906	0.0385855
236	C3.1	PC.aa.C32.1	0.618262	0.000762081
237	C3.OH	PC.aa.C32.1	0.630054	0.000561572
238	C4.1	PC.aa.C32.1	0.660538	0.00024008
239	C5.1	PC.aa.C32.1	0.517896	0.00672849
240	C5.1.DC	PC.aa.C32.1	0.632637	0.000524361
241	C5.OH..C3.DC.M.	PC.aa.C32.1	0.585248	0.00168558
242	C6.1	PC.aa.C32.1	0.382691	0.053661
243	C9	PC.aa.C32.1	0.427994	0.0291684
244	His	PC.aa.C32.1	0.538148	0.00457036
245	lysoPC.a.C24.0	PC.aa.C32.1	0.613558	0.000857919
246	lysoPC.a.C26.0	PC.aa.C32.1	0.674057	0.000159692
247	lysoPC.a.C26.1	PC.aa.C32.1	0.615085	0.000825715
248	lysoPC.a.C28.0	PC.aa.C32.1	0.633281	0.000515433
249	lysoPC.a.C28.1	PC.aa.C32.1	0.385796	0.0515895
250	PC.aa.C24.0	PC.aa.C32.1	0.644202	0.000382865
251	PC.aa.C28.1	PC.aa.C32.1	0.380203	0.0553682
252	PC.aa.C30.0	PC.aa.C32.1	0.865417	1.15302e-08
253	PC.aa.C32.0	PC.aa.C32.1	0.731085	2.21296e-05
254	Asp	PC.aa.C32.3	-0.0772091	0.707743
255	C10.2	PC.aa.C32.3	0.210584	0.301791
256	C16.1.OH	PC.aa.C32.3	0.348371	0.0811416
257	C16.OH	PC.aa.C32.3	0.39138	0.0480203
258	C3.1	PC.aa.C32.3	0.549662	0.00362903
259	C3.OH	PC.aa.C32.3	0.622158	0.000689882
260	C4.1	PC.aa.C32.3	0.50009	0.00927898
261	C5.1	PC.aa.C32.3	0.570424	0.00234418
262	C5.1.DC	PC.aa.C32.3	0.415046	0.0349955
263	C5.OH..C3.DC.M.	PC.aa.C32.3	0.378583	0.0565022
264	C6.1	PC.aa.C32.3	0.646724	0.000356883
265	C9	PC.aa.C32.3	0.517565	0.0067698
266	His	PC.aa.C32.3	0.485926	0.0118433
267	lysoPC.a.C24.0	PC.aa.C32.3	0.221748	0.276281
268	lysoPC.a.C26.0	PC.aa.C32.3	0.161178	0.43152
269	lysoPC.a.C26.1	PC.aa.C32.3	0.254144	0.210262
270	lysoPC.a.C28.0	PC.aa.C32.3	0.236276	0.245207
271	lysoPC.a.C28.1	PC.aa.C32.3	0.317368	0.114145
272	PC.aa.C24.0	PC.aa.C32.3	0.123185	0.548824
273	PC.aa.C28.1	PC.aa.C32.3	0.582385	0.00179861
274	PC.aa.C30.0	PC.aa.C32.3	0.407302	0.0389022
275	PC.aa.C32.0	PC.aa.C32.3	0.434251	0.0266472
276	PC.aa.C32.1	PC.aa.C32.3	0.33937	0.0898651
277	Asp	PC.aa.C34.1	0.172807	0.398565
278	C10.2	PC.aa.C34.1	0.240793	0.236035
279	C16.1.OH	PC.aa.C34.1	0.555731	0.00320302
280	C16.OH	PC.aa.C34.1	0.733108	2.04486e-05
281	C3.1	PC.aa.C34.1	0.77572	3.22932e-06
282	C3.OH	PC.aa.C34.1	0.788036	1.75687e-06
283	C4.1	PC.aa.C34.1	0.829335	1.6388e-07
284	C5.1	PC.aa.C34.1	0.488292	0.0113781
285	C5.1.DC	PC.aa.C34.1	0.634265	0.000502036
286	C5.OH..C3.DC.M.	PC.aa.C34.1	0.540318	0.00437861
287	C6.1	PC.aa.C34.1	0.521878	0.00624724
288	C9	PC.aa.C34.1	0.513796	0.00725619
289	His	PC.aa.C34.1	0.330832	0.0987756
290	lysoPC.a.C24.0	PC.aa.C34.1	0.652899	0.000299654
291	lysoPC.a.C26.0	PC.aa.C34.1	0.532056	0.00514697
292	lysoPC.a.C26.1	PC.aa.C34.1	0.591913	0.00144579
293	lysoPC.a.C28.0	PC.aa.C34.1	0.638456	0.000448328
294	lysoPC.a.C28.1	PC.aa.C34.1	0.384611	0.0523722
295	PC.aa.C24.0	PC.aa.C34.1	0.64781	0.000346178
296	PC.aa.C28.1	PC.aa.C34.1	0.554201	0.0033062
297	PC.aa.C30.0	PC.aa.C34.1	0.679085	0.000136497
298	PC.aa.C32.0	PC.aa.C34.1	0.682713	0.000121655
299	PC.aa.C32.1	PC.aa.C34.1	0.605099	0.00105668
300	PC.aa.C32.3	PC.aa.C34.1	0.34886	0.0806872
301	Asp	PC.aa.C34.2	0.192124	0.347083
302	C10.2	PC.aa.C34.2	0.474379	0.0143457
303	C16.1.OH	PC.aa.C34.2	0.388935	0.0495584
304	C16.OH	PC.aa.C34.2	0.304189	0.130827
305	C3.1	PC.aa.C34.2	0.491761	0.0107237
306	C3.OH	PC.aa.C34.2	0.560043	0.00292696
307	C4.1	PC.aa.C34.2	0.52578	0.00580409
308	C5.1	PC.aa.C34.2	0.304705	0.130142
309	C5.1.DC	PC.aa.C34.2	0.563643	0.00271223
310	C5.OH..C3.DC.M.	PC.aa.C34.2	0.367004	0.0651423
311	C6.1	PC.aa.C34.2	0.402169	0.0416775
312	C9	PC.aa.C34.2	0.431806	0.0276104
313	His	PC.aa.C34.2	0.583941	0.00173638
314	lysoPC.a.C24.0	PC.aa.C34.2	0.622469	0.000684385
315	lysoPC.a.C26.0	PC.aa.C34.2	0.541164	0.00430575
316	lysoPC.a.C26.1	PC.aa.C34.2	0.654936	0.000282621
317	lysoPC.a.C28.0	PC.aa.C34.2	0.528688	0.00549124
318	lysoPC.a.C28.1	PC.aa.C34.2	0.507452	0.0081409
319	PC.aa.C24.0	PC.aa.C34.2	0.611625	0.000900213
320	PC.aa.C28.1	PC.aa.C34.2	0.60274	0.00111875
321	PC.aa.C30.0	PC.aa.C34.2	0.632485	0.000526492
322	PC.aa.C32.0	PC.aa.C34.2	0.735737	1.84335e-05
323	PC.aa.C32.1	PC.aa.C34.2	0.526271	0.00575017
324	PC.aa.C32.3	PC.aa.C34.2	0.353549	0.0764244
325	PC.aa.C34.1	PC.aa.C34.2	0.641725	0.00040999
326	Asp	PC.aa.C34.3	0.149158	0.467082
327	C10.2	PC.aa.C34.3	0.31004	0.123216
328	C16.1.OH	PC.aa.C34.3	0.380197	0.0553725
329	C16.OH	PC.aa.C34.3	0.494951	0.0101498
330	C3.1	PC.aa.C34.3	0.757993	7.28031e-06
331	C3.OH	PC.aa.C34.3	0.805072	7.06677e-07
332	C4.1	PC.aa.C34.3	0.737472	1.72024e-05
333	C5.1	PC.aa.C34.3	0.663462	0.000220197
334	C5.1.DC	PC.aa.C34.3	0.726541	2.63613e-05
335	C5.OH..C3.DC.M.	PC.aa.C34.3	0.58344	0.00175623
336	C6.1	PC.aa.C34.3	0.552758	0.00340608
337	C9	PC.aa.C34.3	0.539954	0.0044103
338	His	PC.aa.C34.3	0.703103	6.17583e-05
339	lysoPC.a.C24.0	PC.aa.C34.3	0.775077	3.33022e-06
340	lysoPC.a.C26.0	PC.aa.C34.3	0.732438	2.09921e-05
341	lysoPC.a.C26.1	PC.aa.C34.3	0.746013	1.21448e-05
342	lysoPC.a.C28.0	PC.aa.C34.3	0.790624	1.53807e-06
343	lysoPC.a.C28.1	PC.aa.C34.3	0.651254	0.00031405
344	PC.aa.C24.0	PC.aa.C34.3	0.70277	6.2473e-05
345	PC.aa.C28.1	PC.aa.C34.3	0.637259	0.000463129
346	PC.aa.C30.0	PC.aa.C34.3	0.823068	2.44087e-07
347	PC.aa.C32.0	PC.aa.C34.3	0.698033	7.34736e-05
348	PC.aa.C32.1	PC.aa.C34.3	0.801367	8.67813e-07
349	PC.aa.C32.3	PC.aa.C34.3	0.595274	0.00133643
350	PC.aa.C34.1	PC.aa.C34.3	0.725901	2.70119e-05
351	PC.aa.C34.2	PC.aa.C34.3	0.658681	0.000253514
352	Asp	PC.aa.C34.4	0.00462766	0.9821
353	C10.2	PC.aa.C34.4	0.251872	0.214506
354	C16.1.OH	PC.aa.C34.4	0.179881	0.379232
355	C16.OH	PC.aa.C34.4	0.32504	0.105185
356	C3.1	PC.aa.C34.4	0.63339	0.00051394
357	C3.OH	PC.aa.C34.4	0.661042	0.000236547
358	C4.1	PC.aa.C34.4	0.628437	0.000585997
359	C5.1	PC.aa.C34.4	0.453699	0.0199124
360	C5.1.DC	PC.aa.C34.4	0.641761	0.000409586
361	C5.OH..C3.DC.M.	PC.aa.C34.4	0.429218	0.0286606
362	C6.1	PC.aa.C34.4	0.379692	0.0557241
363	C9	PC.aa.C34.4	0.361406	0.0696684
364	His	PC.aa.C34.4	0.609772	0.000942449
365	lysoPC.a.C24.0	PC.aa.C34.4	0.710532	4.75725e-05
366	lysoPC.a.C26.0	PC.aa.C34.4	0.704597	5.86372e-05
367	lysoPC.a.C26.1	PC.aa.C34.4	0.751881	9.48582e-06
368	lysoPC.a.C28.0	PC.aa.C34.4	0.785867	1.9612e-06
369	lysoPC.a.C28.1	PC.aa.C34.4	0.625113	0.000639153
370	PC.aa.C24.0	PC.aa.C34.4	0.771663	3.9142e-06
371	PC.aa.C28.1	PC.aa.C34.4	0.610581	0.000923817
372	PC.aa.C30.0	PC.aa.C34.4	0.876978	4.17597e-09
373	PC.aa.C32.0	PC.aa.C34.4	0.709755	4.89076e-05
374	PC.aa.C32.1	PC.aa.C34.4	0.762524	5.95356e-06
375	PC.aa.C32.3	PC.aa.C34.4	0.435504	0.026164
376	PC.aa.C34.1	PC.aa.C34.4	0.600267	0.00118719
377	PC.aa.C34.2	PC.aa.C34.4	0.638682	0.000445589
378	PC.aa.C34.3	PC.aa.C34.4	0.878046	3.78262e-09
379	Asp	PC.aa.C36.1	0.266656	0.187904
380	C10.2	PC.aa.C36.1	0.324646	0.105633
381	C16.1.OH	PC.aa.C36.1	0.60864	0.000969102
382	C16.OH	PC.aa.C36.1	0.692118	8.95855e-05
383	C3.1	PC.aa.C36.1	0.901274	3.39148e-10
384	C3.OH	PC.aa.C36.1	0.889448	1.23799e-09
385	C4.1	PC.aa.C36.1	0.886994	1.59014e-09
386	C5.1	PC.aa.C36.1	0.75643	7.79542e-06
387	C5.1.DC	PC.aa.C36.1	0.780824	2.52099e-06
388	C5.OH..C3.DC.M.	PC.aa.C36.1	0.624207	0.00065435
389	C6.1	PC.aa.C36.1	0.668133	0.00019141
390	C9	PC.aa.C36.1	0.61084	0.000917914
391	His	PC.aa.C36.1	0.568208	0.00245944
392	lysoPC.a.C24.0	PC.aa.C36.1	0.718248	3.59692e-05
393	lysoPC.a.C26.0	PC.aa.C36.1	0.672481	0.000167646
394	lysoPC.a.C26.1	PC.aa.C36.1	0.624794	0.000644478
395	lysoPC.a.C28.0	PC.aa.C36.1	0.697835	7.39678e-05
396	lysoPC.a.C28.1	PC.aa.C36.1	0.619538	0.000737738
397	PC.aa.C24.0	PC.aa.C36.1	0.595187	0.00133917
398	PC.aa.C28.1	PC.aa.C36.1	0.7481	1.11313e-05
399	PC.aa.C30.0	PC.aa.C36.1	0.740362	1.53137e-05
400	PC.aa.C32.0	PC.aa.C36.1	0.757656	7.38873e-06
401	PC.aa.C32.1	PC.aa.C36.1	0.723029	3.01098e-05
402	PC.aa.C32.3	PC.aa.C36.1	0.557715	0.00307339
403	PC.aa.C34.1	PC.aa.C36.1	0.803397	7.75894e-07
404	PC.aa.C34.2	PC.aa.C36.1	0.596851	0.00128764
405	PC.aa.C34.3	PC.aa.C36.1	0.820908	2.7901e-07
406	PC.aa.C34.4	PC.aa.C36.1	0.64025	0.000426923
407	Asp	PC.aa.C36.2	0.238243	0.241185
408	C10.2	PC.aa.C36.2	0.361304	0.0697533
409	C16.1.OH	PC.aa.C36.2	0.502977	0.00881781
410	C16.OH	PC.aa.C36.2	0.515017	0.00709549
411	C3.1	PC.aa.C36.2	0.661124	0.000235977
412	C3.OH	PC.aa.C36.2	0.699336	7.02876e-05
413	C4.1	PC.aa.C36.2	0.68579	0.000110198
414	C5.1	PC.aa.C36.2	0.418366	0.0334195
415	C5.1.DC	PC.aa.C36.2	0.653223	0.00029689
416	C5.OH..C3.DC.M.	PC.aa.C36.2	0.488829	0.0112748
417	C6.1	PC.aa.C36.2	0.50347	0.00874099
418	C9	PC.aa.C36.2	0.550488	0.00356833
419	His	PC.aa.C36.2	0.511946	0.00750534
420	lysoPC.a.C24.0	PC.aa.C36.2	0.713885	4.21754e-05
421	lysoPC.a.C26.0	PC.aa.C36.2	0.572628	0.00223418
422	lysoPC.a.C26.1	PC.aa.C36.2	0.696441	7.75364e-05
423	lysoPC.a.C28.0	PC.aa.C36.2	0.64407	0.000384278
424	lysoPC.a.C28.1	PC.aa.C36.2	0.550992	0.00353177
425	PC.aa.C24.0	PC.aa.C36.2	0.680213	0.000131719
426	PC.aa.C28.1	PC.aa.C36.2	0.698131	7.3229e-05
427	PC.aa.C30.0	PC.aa.C36.2	0.657077	0.000265649
428	PC.aa.C32.0	PC.aa.C36.2	0.737658	1.70751e-05
429	PC.aa.C32.1	PC.aa.C36.2	0.513626	0.00727873
430	PC.aa.C32.3	PC.aa.C36.2	0.394681	0.046004
431	PC.aa.C34.1	PC.aa.C36.2	0.80864	5.77479e-07
432	PC.aa.C34.2	PC.aa.C36.2	0.926946	1.04643e-11
433	PC.aa.C34.3	PC.aa.C36.2	0.722346	3.08908e-05
434	PC.aa.C34.4	PC.aa.C36.2	0.652868	0.000299917
435	PC.aa.C36.1	PC.aa.C36.2	0.72927	2.37418e-05
436	Asp	PC.aa.C36.3	0.162243	0.428442
437	C10.2	PC.aa.C36.3	0.285356	0.157639
438	C16.1.OH	PC.aa.C36.3	0.526799	0.00569278
439	C16.OH	PC.aa.C36.3	0.732986	2.05465e-05
440	C3.1	PC.aa.C36.3	0.862827	1.42929e-08
441	C3.OH	PC.aa.C36.3	0.893633	7.96614e-10
442	C4.1	PC.aa.C36.3	0.853689	2.94945e-08
443	C5.1	PC.aa.C36.3	0.643218	0.000393454
444	C5.1.DC	PC.aa.C36.3	0.683379	0.00011909
445	C5.OH..C3.DC.M.	PC.aa.C36.3	0.527304	0.0056383
446	C6.1	PC.aa.C36.3	0.787684	1.78862e-06
447	C9	PC.aa.C36.3	0.488425	0.0113524
448	His	PC.aa.C36.3	0.375559	0.0586672
449	lysoPC.a.C24.0	PC.aa.C36.3	0.636467	0.000473157
450	lysoPC.a.C26.0	PC.aa.C36.3	0.567535	0.00249539
451	lysoPC.a.C26.1	PC.aa.C36.3	0.620876	0.000712955
452	lysoPC.a.C28.0	PC.aa.C36.3	0.642433	0.000402066
453	lysoPC.a.C28.1	PC.aa.C36.3	0.57155	0.00228744
454	PC.aa.C24.0	PC.aa.C36.3	0.5722	0.00225518
455	PC.aa.C28.1	PC.aa.C36.3	0.802382	8.20716e-07
456	PC.aa.C30.0	PC.aa.C36.3	0.638413	0.000448851
457	PC.aa.C32.0	PC.aa.C36.3	0.700211	6.82186e-05
458	PC.aa.C32.1	PC.aa.C36.3	0.464375	0.0168521
459	PC.aa.C32.3	PC.aa.C36.3	0.592554	0.00142436
460	PC.aa.C34.1	PC.aa.C36.3	0.809343	5.54675e-07
461	PC.aa.C34.2	PC.aa.C36.3	0.599689	0.00120368
462	PC.aa.C34.3	PC.aa.C36.3	0.739548	1.58263e-05
463	PC.aa.C34.4	PC.aa.C36.3	0.612267	0.000885973
464	PC.aa.C36.1	PC.aa.C36.3	0.832081	1.36939e-07
465	PC.aa.C36.2	PC.aa.C36.3	0.788409	1.7237e-06
466	Asp	PC.aa.C36.4	0.156853	0.444141
467	C10.2	PC.aa.C36.4	0.297591	0.139814
468	C16.1.OH	PC.aa.C36.4	0.547144	0.00381939
469	C16.OH	PC.aa.C36.4	0.619359	0.000741124
470	C3.1	PC.aa.C36.4	0.668775	0.000187726
471	C3.OH	PC.aa.C36.4	0.710063	4.83736e-05
472	C4.1	PC.aa.C36.4	0.743763	1.33286e-05
473	C5.1	PC.aa.C36.4	0.380021	0.0554944
474	C5.1.DC	PC.aa.C36.4	0.61321	0.000865402
475	C5.OH..C3.DC.M.	PC.aa.C36.4	0.403942	0.0407016
476	C6.1	PC.aa.C36.4	0.431751	0.0276324
477	C9	PC.aa.C36.4	0.545058	0.00398344
478	His	PC.aa.C36.4	0.53765	0.00461532
479	lysoPC.a.C24.0	PC.aa.C36.4	0.570287	0.00235116
480	lysoPC.a.C26.0	PC.aa.C36.4	0.440944	0.0241481
481	lysoPC.a.C26.1	PC.aa.C36.4	0.583092	0.00177011
482	lysoPC.a.C28.0	PC.aa.C36.4	0.529178	0.00543996
483	lysoPC.a.C28.1	PC.aa.C36.4	0.307291	0.12675
484	PC.aa.C24.0	PC.aa.C36.4	0.626208	0.000621198
485	PC.aa.C28.1	PC.aa.C36.4	0.523292	0.00608343
486	PC.aa.C30.0	PC.aa.C36.4	0.640477	0.000424271
487	PC.aa.C32.0	PC.aa.C36.4	0.777746	2.92924e-06
488	PC.aa.C32.1	PC.aa.C36.4	0.595736	0.00132197
489	PC.aa.C32.3	PC.aa.C36.4	0.319272	0.11187
490	PC.aa.C34.1	PC.aa.C36.4	0.832909	1.29637e-07
491	PC.aa.C34.2	PC.aa.C36.4	0.83625	1.03607e-07
492	PC.aa.C34.3	PC.aa.C36.4	0.6531	0.000297934
493	PC.aa.C34.4	PC.aa.C36.4	0.58435	0.00172035
494	PC.aa.C36.1	PC.aa.C36.4	0.71828	3.5927e-05
495	PC.aa.C36.2	PC.aa.C36.4	0.854929	2.68106e-08
496	PC.aa.C36.3	PC.aa.C36.4	0.639399	0.000436958
497	Asp	PC.aa.C36.5	-0.154492	0.451115
498	C10.2	PC.aa.C36.5	0.436821	0.0256639
499	C16.1.OH	PC.aa.C36.5	0.216824	0.287358
500	C16.OH	PC.aa.C36.5	0.240012	0.237604
501	C3.1	PC.aa.C36.5	0.53755	0.00462435
502	C3.OH	PC.aa.C36.5	0.544372	0.00403868
503	C4.1	PC.aa.C36.5	0.532076	0.00514495
504	C5.1	PC.aa.C36.5	0.403851	0.0407512
505	C5.1.DC	PC.aa.C36.5	0.620741	0.000715427
506	C5.OH..C3.DC.M.	PC.aa.C36.5	0.418638	0.033293
507	C6.1	PC.aa.C36.5	0.409997	0.0375052
508	C9	PC.aa.C36.5	0.362432	0.0688208
509	His	PC.aa.C36.5	0.458758	0.01841
510	lysoPC.a.C24.0	PC.aa.C36.5	0.753641	8.79655e-06
511	lysoPC.a.C26.0	PC.aa.C36.5	0.678992	0.000136898
512	lysoPC.a.C26.1	PC.aa.C36.5	0.663794	0.000218029
513	lysoPC.a.C28.0	PC.aa.C36.5	0.639173	0.000439663
514	lysoPC.a.C28.1	PC.aa.C36.5	0.578409	0.00196637
515	PC.aa.C24.0	PC.aa.C36.5	0.703848	6.01845e-05
516	PC.aa.C28.1	PC.aa.C36.5	0.55996	0.00293206
517	PC.aa.C30.0	PC.aa.C36.5	0.81079	5.10295e-07
518	PC.aa.C32.0	PC.aa.C36.5	0.696953	7.6208e-05
519	PC.aa.C32.1	PC.aa.C36.5	0.726401	2.65025e-05
520	PC.aa.C32.3	PC.aa.C36.5	0.335991	0.0933169
521	PC.aa.C34.1	PC.aa.C36.5	0.5787	0.00195365
522	PC.aa.C34.2	PC.aa.C36.5	0.623655	0.000663761
523	PC.aa.C34.3	PC.aa.C36.5	0.789613	1.62046e-06
524	PC.aa.C34.4	PC.aa.C36.5	0.866365	1.06472e-08
525	PC.aa.C36.1	PC.aa.C36.5	0.572631	0.00223405
526	PC.aa.C36.2	PC.aa.C36.5	0.613108	0.0008676
527	PC.aa.C36.3	PC.aa.C36.5	0.552028	0.00345753
528	PC.aa.C36.4	PC.aa.C36.5	0.541645	0.00426476
529	Asp	PC.aa.C36.6	-0.0412557	0.8414
530	C10.2	PC.aa.C36.6	0.303638	0.131561
531	C16.1.OH	PC.aa.C36.6	0.251007	0.216139
532	C16.OH	PC.aa.C36.6	0.329969	0.0997125
533	C3.1	PC.aa.C36.6	0.612241	0.000886542
534	C3.OH	PC.aa.C36.6	0.621609	0.000699673
535	C4.1	PC.aa.C36.6	0.600189	0.0011894
536	C5.1	PC.aa.C36.6	0.437248	0.0255034
537	C5.1.DC	PC.aa.C36.6	0.641142	0.000416606
538	C5.OH..C3.DC.M.	PC.aa.C36.6	0.386892	0.050873
539	C6.1	PC.aa.C36.6	0.376825	0.057753
540	C9	PC.aa.C36.6	0.357548	0.0729254
541	His	PC.aa.C36.6	0.564349	0.00267177
542	lysoPC.a.C24.0	PC.aa.C36.6	0.762785	5.88406e-06
543	lysoPC.a.C26.0	PC.aa.C36.6	0.695001	8.13788e-05
544	lysoPC.a.C26.1	PC.aa.C36.6	0.72004	3.36637e-05
545	lysoPC.a.C28.0	PC.aa.C36.6	0.737214	1.73811e-05
546	lysoPC.a.C28.1	PC.aa.C36.6	0.627443	0.000601475
547	PC.aa.C24.0	PC.aa.C36.6	0.758168	7.22437e-06
548	PC.aa.C28.1	PC.aa.C36.6	0.593469	0.00139423
549	PC.aa.C30.0	PC.aa.C36.6	0.813435	4.37313e-07
550	PC.aa.C32.0	PC.aa.C36.6	0.680534	0.00013039
551	PC.aa.C32.1	PC.aa.C36.6	0.701209	6.59244e-05
552	PC.aa.C32.3	PC.aa.C36.6	0.36805	0.0643219
553	PC.aa.C34.1	PC.aa.C36.6	0.622142	0.000690158
554	PC.aa.C34.2	PC.aa.C36.6	0.632578	0.000525187
555	PC.aa.C34.3	PC.aa.C36.6	0.838912	8.63573e-08
556	PC.aa.C34.4	PC.aa.C36.6	0.951493	8.74856e-14
557	PC.aa.C36.1	PC.aa.C36.6	0.619174	0.000744616
558	PC.aa.C36.2	PC.aa.C36.6	0.638412	0.000448869
559	PC.aa.C36.3	PC.aa.C36.6	0.587602	0.00159725
560	PC.aa.C36.4	PC.aa.C36.6	0.617939	0.000768355
561	PC.aa.C36.5	PC.aa.C36.6	0.928218	8.53206e-12
562	Asp	PC.aa.C38.0	0.0884495	0.667437
563	C10.2	PC.aa.C38.0	0.418171	0.0335106
564	C16.1.OH	PC.aa.C38.0	0.617444	0.00077805
565	C16.OH	PC.aa.C38.0	0.618879	0.000750231
566	C3.1	PC.aa.C38.0	0.659241	0.0002494
567	C3.OH	PC.aa.C38.0	0.637625	0.000458566
568	C4.1	PC.aa.C38.0	0.672748	0.000166275
569	C5.1	PC.aa.C38.0	0.467825	0.01595
570	C5.1.DC	PC.aa.C38.0	0.644014	0.00038487
571	C5.OH..C3.DC.M.	PC.aa.C38.0	0.315518	0.116386
572	C6.1	PC.aa.C38.0	0.526777	0.00569515
573	C9	PC.aa.C38.0	0.540873	0.00433066
574	His	PC.aa.C38.0	0.467039	0.016152
575	lysoPC.a.C24.0	PC.aa.C38.0	0.446843	0.0221065
576	lysoPC.a.C26.0	PC.aa.C38.0	0.328107	0.101755
577	lysoPC.a.C26.1	PC.aa.C38.0	0.408996	0.0380193
578	lysoPC.a.C28.0	PC.aa.C38.0	0.322486	0.108108
579	lysoPC.a.C28.1	PC.aa.C38.0	0.309485	0.123924
580	PC.aa.C24.0	PC.aa.C38.0	0.360788	0.0701823
581	PC.aa.C28.1	PC.aa.C38.0	0.584814	0.00170231
582	PC.aa.C30.0	PC.aa.C38.0	0.38482	0.0522338
583	PC.aa.C32.0	PC.aa.C38.0	0.682136	0.000123916
584	PC.aa.C32.1	PC.aa.C38.0	0.283089	0.161112
585	PC.aa.C32.3	PC.aa.C38.0	0.341128	0.0881081
586	PC.aa.C34.1	PC.aa.C38.0	0.543377	0.00412
587	PC.aa.C34.2	PC.aa.C38.0	0.647517	0.000349037
588	PC.aa.C34.3	PC.aa.C38.0	0.459189	0.0182865
589	PC.aa.C34.4	PC.aa.C38.0	0.430544	0.0281187
590	PC.aa.C36.1	PC.aa.C38.0	0.56321	0.00273733
591	PC.aa.C36.2	PC.aa.C38.0	0.666563	0.000200695
592	PC.aa.C36.3	PC.aa.C38.0	0.597802	0.00125896
593	PC.aa.C36.4	PC.aa.C38.0	0.735712	1.84521e-05
594	PC.aa.C36.5	PC.aa.C38.0	0.446589	0.0221914
595	PC.aa.C36.6	PC.aa.C38.0	0.512436	0.00743874
596	Asp	PC.aa.C38.3	0.311977	0.120769
597	C10.2	PC.aa.C38.3	0.492866	0.0105219
598	C16.1.OH	PC.aa.C38.3	0.478583	0.0133885
599	C16.OH	PC.aa.C38.3	0.472111	0.0148849
600	C3.1	PC.aa.C38.3	0.781435	2.44634e-06
601	C3.OH	PC.aa.C38.3	0.782368	2.33616e-06
602	C4.1	PC.aa.C38.3	0.741875	1.44002e-05
603	C5.1	PC.aa.C38.3	0.691092	9.26754e-05
604	C5.1.DC	PC.aa.C38.3	0.792991	1.35974e-06
605	C5.OH..C3.DC.M.	PC.aa.C38.3	0.584293	0.00172256
606	C6.1	PC.aa.C38.3	0.631008	0.000547568
607	C9	PC.aa.C38.3	0.426747	0.0296928
608	His	PC.aa.C38.3	0.643325	0.000392282
609	lysoPC.a.C24.0	PC.aa.C38.3	0.825346	2.11563e-07
610	lysoPC.a.C26.0	PC.aa.C38.3	0.786487	1.90068e-06
611	lysoPC.a.C26.1	PC.aa.C38.3	0.700363	6.78645e-05
612	lysoPC.a.C28.0	PC.aa.C38.3	0.752476	9.24769e-06
613	lysoPC.a.C28.1	PC.aa.C38.3	0.780943	2.50638e-06
614	PC.aa.C24.0	PC.aa.C38.3	0.668718	0.000188052
615	PC.aa.C28.1	PC.aa.C38.3	0.821093	2.75854e-07
616	PC.aa.C30.0	PC.aa.C38.3	0.794677	1.24426e-06
617	PC.aa.C32.0	PC.aa.C38.3	0.802182	8.29787e-07
618	PC.aa.C32.1	PC.aa.C38.3	0.691294	9.20607e-05
619	PC.aa.C32.3	PC.aa.C38.3	0.38708	0.0507508
620	PC.aa.C34.1	PC.aa.C38.3	0.647303	0.000351136
621	PC.aa.C34.2	PC.aa.C38.3	0.711882	4.53296e-05
622	PC.aa.C34.3	PC.aa.C38.3	0.775774	3.22106e-06
623	PC.aa.C34.4	PC.aa.C38.3	0.726538	2.63651e-05
624	PC.aa.C36.1	PC.aa.C38.3	0.863999	1.2976e-08
625	PC.aa.C36.2	PC.aa.C38.3	0.745375	1.24709e-05
626	PC.aa.C36.3	PC.aa.C38.3	0.733474	2.01568e-05
627	PC.aa.C36.4	PC.aa.C38.3	0.658816	0.000252515
628	PC.aa.C36.5	PC.aa.C38.3	0.704665	5.84986e-05
629	PC.aa.C36.6	PC.aa.C38.3	0.732297	2.11082e-05
630	PC.aa.C38.0	PC.aa.C38.3	0.569581	0.0023875
631	Asp	PC.aa.C38.4	0.108891	0.596452
632	C10.2	PC.aa.C38.4	0.472915	0.014692
633	C16.1.OH	PC.aa.C38.4	0.455379	0.0194028
634	C16.OH	PC.aa.C38.4	0.482391	0.0125677
635	C3.1	PC.aa.C38.4	0.61669	0.000793014
636	C3.OH	PC.aa.C38.4	0.567897	0.002476
637	C4.1	PC.aa.C38.4	0.575307	0.00210642
638	C5.1	PC.aa.C38.4	0.410106	0.0374496
639	C5.1.DC	PC.aa.C38.4	0.651798	0.000309226
640	C5.OH..C3.DC.M.	PC.aa.C38.4	0.321621	0.109112
641	C6.1	PC.aa.C38.4	0.559283	0.0029741
642	C9	PC.aa.C38.4	0.338396	0.0908508
643	His	PC.aa.C38.4	0.506348	0.0083037
644	lysoPC.a.C24.0	PC.aa.C38.4	0.517965	0.00671986
645	lysoPC.a.C26.0	PC.aa.C38.4	0.517113	0.0068267
646	lysoPC.a.C26.1	PC.aa.C38.4	0.591342	0.00146511
647	lysoPC.a.C28.0	PC.aa.C38.4	0.461305	0.0176894
648	lysoPC.a.C28.1	PC.aa.C38.4	0.51986	0.00648735
649	PC.aa.C24.0	PC.aa.C38.4	0.566878	0.00253094
650	PC.aa.C28.1	PC.aa.C38.4	0.66027	0.000241982
651	PC.aa.C30.0	PC.aa.C38.4	0.471327	0.0150754
652	PC.aa.C32.0	PC.aa.C38.4	0.706863	5.4169e-05
653	PC.aa.C32.1	PC.aa.C38.4	0.326053	0.104043
654	PC.aa.C32.3	PC.aa.C38.4	0.22243	0.274768
655	PC.aa.C34.1	PC.aa.C38.4	0.455897	0.0192478
656	PC.aa.C34.2	PC.aa.C38.4	0.704857	5.81083e-05
657	PC.aa.C34.3	PC.aa.C38.4	0.406926	0.0391001
658	PC.aa.C34.4	PC.aa.C38.4	0.499515	0.00937329
659	PC.aa.C36.1	PC.aa.C38.4	0.563063	0.00274591
660	PC.aa.C36.2	PC.aa.C38.4	0.689186	9.86692e-05
661	PC.aa.C36.3	PC.aa.C38.4	0.597063	0.0012812
662	PC.aa.C36.4	PC.aa.C38.4	0.654334	0.000287568
663	PC.aa.C36.5	PC.aa.C38.4	0.445962	0.022402
664	PC.aa.C36.6	PC.aa.C38.4	0.519649	0.00651291
665	PC.aa.C38.0	PC.aa.C38.4	0.739518	1.58448e-05
666	PC.aa.C38.3	PC.aa.C38.4	0.739305	1.59819e-05
667	Asp	PC.aa.C38.5	-0.0216153	0.916528
668	C10.2	PC.aa.C38.5	0.580796	0.00186411
669	C16.1.OH	PC.aa.C38.5	0.492654	0.0105603
670	C16.OH	PC.aa.C38.5	0.543577	0.00410349
671	C3.1	PC.aa.C38.5	0.770837	4.06858e-06
672	C3.OH	PC.aa.C38.5	0.7629	5.85372e-06
673	C4.1	PC.aa.C38.5	0.730575	2.2573e-05
674	C5.1	PC.aa.C38.5	0.64321	0.000393541
675	C5.1.DC	PC.aa.C38.5	0.788764	1.69268e-06
676	C5.OH..C3.DC.M.	PC.aa.C38.5	0.520116	0.00645646
677	C6.1	PC.aa.C38.5	0.761586	6.20896e-06
678	C9	PC.aa.C38.5	0.467429	0.0160514
679	His	PC.aa.C38.5	0.594112	0.00137342
680	lysoPC.a.C24.0	PC.aa.C38.5	0.733294	2.02997e-05
681	lysoPC.a.C26.0	PC.aa.C38.5	0.68724	0.000105137
682	lysoPC.a.C26.1	PC.aa.C38.5	0.731548	2.17344e-05
683	lysoPC.a.C28.0	PC.aa.C38.5	0.642945	0.000396433
684	lysoPC.a.C28.1	PC.aa.C38.5	0.65848	0.000255011
685	PC.aa.C24.0	PC.aa.C38.5	0.714331	4.15004e-05
686	PC.aa.C28.1	PC.aa.C38.5	0.815689	3.8268e-07
687	PC.aa.C30.0	PC.aa.C38.5	0.705405	5.70091e-05
688	PC.aa.C32.0	PC.aa.C38.5	0.814032	4.22197e-07
689	PC.aa.C32.1	PC.aa.C38.5	0.530328	0.00532124
690	PC.aa.C32.3	PC.aa.C38.5	0.474912	0.0142212
691	PC.aa.C34.1	PC.aa.C38.5	0.627303	0.000603685
692	PC.aa.C34.2	PC.aa.C38.5	0.712277	4.46921e-05
693	PC.aa.C34.3	PC.aa.C38.5	0.709238	4.98122e-05
694	PC.aa.C34.4	PC.aa.C38.5	0.715471	3.98173e-05
695	PC.aa.C36.1	PC.aa.C38.5	0.703942	5.99874e-05
696	PC.aa.C36.2	PC.aa.C38.5	0.751066	9.8209e-06
697	PC.aa.C36.3	PC.aa.C38.5	0.797746	1.05645e-06
698	PC.aa.C36.4	PC.aa.C38.5	0.648434	0.000340153
699	PC.aa.C36.5	PC.aa.C38.5	0.743643	1.33944e-05
700	PC.aa.C36.6	PC.aa.C38.5	0.743035	1.37331e-05
701	PC.aa.C38.0	PC.aa.C38.5	0.722894	3.0263e-05
702	PC.aa.C38.3	PC.aa.C38.5	0.824455	2.23781e-07
703	PC.aa.C38.4	PC.aa.C38.5	0.819766	2.99235e-07
704	Asp	PC.aa.C38.6	0.00960373	0.962862
705	C10.2	PC.aa.C38.6	0.3776	0.0571991
706	C16.1.OH	PC.aa.C38.6	0.475735	0.014031
707	C16.OH	PC.aa.C38.6	0.519222	0.00656481
708	C3.1	PC.aa.C38.6	0.658671	0.000253592
709	C3.OH	PC.aa.C38.6	0.590896	0.00148034
710	C4.1	PC.aa.C38.6	0.654841	0.000283401
711	C5.1	PC.aa.C38.6	0.389046	0.049488
712	C5.1.DC	PC.aa.C38.6	0.624276	0.00065318
713	C5.OH..C3.DC.M.	PC.aa.C38.6	0.209431	0.304507
714	C6.1	PC.aa.C38.6	0.440462	0.0243215
715	C9	PC.aa.C38.6	0.427881	0.0292156
716	His	PC.aa.C38.6	0.431479	0.0277413
717	lysoPC.a.C24.0	PC.aa.C38.6	0.529169	0.0054409
718	lysoPC.a.C26.0	PC.aa.C38.6	0.430651	0.0280751
719	lysoPC.a.C26.1	PC.aa.C38.6	0.500271	0.00924947
720	lysoPC.a.C28.0	PC.aa.C38.6	0.424869	0.0304976
721	lysoPC.a.C28.1	PC.aa.C38.6	0.437586	0.025377
722	PC.aa.C24.0	PC.aa.C38.6	0.506937	0.00821649
723	PC.aa.C28.1	PC.aa.C38.6	0.61348	0.000859589
724	PC.aa.C30.0	PC.aa.C38.6	0.563602	0.0027146
725	PC.aa.C32.0	PC.aa.C38.6	0.748927	1.07513e-05
726	PC.aa.C32.1	PC.aa.C38.6	0.403538	0.0409222
727	PC.aa.C32.3	PC.aa.C38.6	0.231754	0.254623
728	PC.aa.C34.1	PC.aa.C38.6	0.599319	0.00121436
729	PC.aa.C34.2	PC.aa.C38.6	0.655787	0.000275764
730	PC.aa.C34.3	PC.aa.C38.6	0.505936	0.00836514
731	PC.aa.C34.4	PC.aa.C38.6	0.608966	0.000961366
732	PC.aa.C36.1	PC.aa.C38.6	0.586709	0.00163025
733	PC.aa.C36.2	PC.aa.C38.6	0.647087	0.000353273
734	PC.aa.C36.3	PC.aa.C38.6	0.551168	0.00351903
735	PC.aa.C36.4	PC.aa.C38.6	0.747522	1.14044e-05
736	PC.aa.C36.5	PC.aa.C38.6	0.619923	0.000730539
737	PC.aa.C36.6	PC.aa.C38.6	0.713636	4.25572e-05
738	PC.aa.C38.0	PC.aa.C38.6	0.842308	6.81218e-08
739	PC.aa.C38.3	PC.aa.C38.6	0.684062	0.000116509
740	PC.aa.C38.4	PC.aa.C38.6	0.818035	3.32427e-07
741	PC.aa.C38.5	PC.aa.C38.6	0.766361	5.00368e-06
742	Asp	PC.aa.C40.2	0.168298	0.411169
743	C10.2	PC.aa.C40.2	0.487494	0.0115334
744	C16.1.OH	PC.aa.C40.2	0.566967	0.00252612
745	C16.OH	PC.aa.C40.2	0.650163	0.00032393
746	C3.1	PC.aa.C40.2	0.794266	1.27161e-06
747	C3.OH	PC.aa.C40.2	0.818255	3.28034e-07
748	C4.1	PC.aa.C40.2	0.799705	9.50265e-07
749	C5.1	PC.aa.C40.2	0.647836	0.000345919
750	C5.1.DC	PC.aa.C40.2	0.725581	2.73431e-05
751	C5.OH..C3.DC.M.	PC.aa.C40.2	0.495877	0.00998801
752	C6.1	PC.aa.C40.2	0.660436	0.000240804
753	C9	PC.aa.C40.2	0.632042	0.000532737
754	His	PC.aa.C40.2	0.545073	0.00398227
755	lysoPC.a.C24.0	PC.aa.C40.2	0.730607	2.2545e-05
756	lysoPC.a.C26.0	PC.aa.C40.2	0.585129	0.00169012
757	lysoPC.a.C26.1	PC.aa.C40.2	0.576064	0.00207149
758	lysoPC.a.C28.0	PC.aa.C40.2	0.554565	0.00328142
759	lysoPC.a.C28.1	PC.aa.C40.2	0.521499	0.0062917
760	PC.aa.C24.0	PC.aa.C40.2	0.526238	0.00575385
761	PC.aa.C28.1	PC.aa.C40.2	0.733059	2.04882e-05
762	PC.aa.C30.0	PC.aa.C40.2	0.572914	0.00222023
763	PC.aa.C32.0	PC.aa.C40.2	0.715872	3.92407e-05
764	PC.aa.C32.1	PC.aa.C40.2	0.423876	0.0309297
765	PC.aa.C32.3	PC.aa.C40.2	0.458587	0.0184592
766	PC.aa.C34.1	PC.aa.C40.2	0.724557	2.84246e-05
767	PC.aa.C34.2	PC.aa.C40.2	0.638933	0.000442552
768	PC.aa.C34.3	PC.aa.C40.2	0.705101	5.76161e-05
769	PC.aa.C34.4	PC.aa.C40.2	0.552449	0.0034278
770	PC.aa.C36.1	PC.aa.C40.2	0.747846	1.12506e-05
771	PC.aa.C36.2	PC.aa.C40.2	0.741144	1.48351e-05
772	PC.aa.C36.3	PC.aa.C40.2	0.802122	8.32569e-07
773	PC.aa.C36.4	PC.aa.C40.2	0.700889	6.66531e-05
774	PC.aa.C36.5	PC.aa.C40.2	0.573783	0.00217831
775	PC.aa.C36.6	PC.aa.C40.2	0.61684	0.000790023
776	PC.aa.C38.0	PC.aa.C40.2	0.80768	6.09972e-07
777	PC.aa.C38.3	PC.aa.C40.2	0.728556	2.44038e-05
778	PC.aa.C38.4	PC.aa.C40.2	0.600711	0.00117464
779	PC.aa.C38.5	PC.aa.C40.2	0.82374	2.34052e-07
780	PC.aa.C38.6	PC.aa.C40.2	0.707815	5.23851e-05
781	Asp	PC.aa.C40.3	0.233036	0.251929
782	C10.2	PC.aa.C40.3	0.495965	0.0099727
783	C16.1.OH	PC.aa.C40.3	0.58937	0.00153354
784	C16.OH	PC.aa.C40.3	0.5676	0.00249194
785	C3.1	PC.aa.C40.3	0.802843	8.00072e-07
786	C3.OH	PC.aa.C40.3	0.821258	2.73068e-07
787	C4.1	PC.aa.C40.3	0.810997	5.04188e-07
788	C5.1	PC.aa.C40.3	0.658257	0.000256675
789	C5.1.DC	PC.aa.C40.3	0.739342	1.59584e-05
790	C5.OH..C3.DC.M.	PC.aa.C40.3	0.465115	0.0166551
791	C6.1	PC.aa.C40.3	0.663224	0.000221756
792	C9	PC.aa.C40.3	0.576325	0.00205954
793	His	PC.aa.C40.3	0.574003	0.00216782
794	lysoPC.a.C24.0	PC.aa.C40.3	0.707974	5.20914e-05
795	lysoPC.a.C26.0	PC.aa.C40.3	0.577198	0.00202007
796	lysoPC.a.C26.1	PC.aa.C40.3	0.551849	0.00347024
797	lysoPC.a.C28.0	PC.aa.C40.3	0.588927	0.00154929
798	lysoPC.a.C28.1	PC.aa.C40.3	0.599826	0.00119976
799	PC.aa.C24.0	PC.aa.C40.3	0.54085	0.0043327
800	PC.aa.C28.1	PC.aa.C40.3	0.832936	1.29405e-07
801	PC.aa.C30.0	PC.aa.C40.3	0.684485	0.000114935
802	PC.aa.C32.0	PC.aa.C40.3	0.837545	9.48635e-08
803	PC.aa.C32.1	PC.aa.C40.3	0.529292	0.00542815
804	PC.aa.C32.3	PC.aa.C40.3	0.434119	0.0266983
805	PC.aa.C34.1	PC.aa.C40.3	0.684705	0.000114127
806	PC.aa.C34.2	PC.aa.C40.3	0.713615	4.25892e-05
807	PC.aa.C34.3	PC.aa.C40.3	0.684317	0.000115557
808	PC.aa.C34.4	PC.aa.C40.3	0.569083	0.00241337
809	PC.aa.C36.1	PC.aa.C40.3	0.827151	1.88625e-07
810	PC.aa.C36.2	PC.aa.C40.3	0.769763	4.27746e-06
811	PC.aa.C36.3	PC.aa.C40.3	0.755647	8.0656e-06
812	PC.aa.C36.4	PC.aa.C40.3	0.758184	7.21931e-06
813	PC.aa.C36.5	PC.aa.C40.3	0.585081	0.00169198
814	PC.aa.C36.6	PC.aa.C40.3	0.606883	0.00101175
815	PC.aa.C38.0	PC.aa.C40.3	0.793318	1.33661e-06
816	PC.aa.C38.3	PC.aa.C40.3	0.853159	3.07161e-08
817	PC.aa.C38.4	PC.aa.C40.3	0.701763	6.46805e-05
818	PC.aa.C38.5	PC.aa.C40.3	0.836244	1.03652e-07
819	PC.aa.C38.6	PC.aa.C40.3	0.756782	7.67657e-06
820	PC.aa.C40.2	PC.aa.C40.3	0.909465	1.25274e-10
821	Asp	PC.aa.C40.4	0.249137	0.219693
822	C10.2	PC.aa.C40.4	0.533033	0.00505057
823	C16.1.OH	PC.aa.C40.4	0.515085	0.00708664
824	C16.OH	PC.aa.C40.4	0.531193	0.00523341
825	C3.1	PC.aa.C40.4	0.763487	5.70109e-06
826	C3.OH	PC.aa.C40.4	0.750123	1.02217e-05
827	C4.1	PC.aa.C40.4	0.735063	1.89324e-05
828	C5.1	PC.aa.C40.4	0.720588	3.29851e-05
829	C5.1.DC	PC.aa.C40.4	0.816108	3.73243e-07
830	C5.OH..C3.DC.M.	PC.aa.C40.4	0.653978	0.000290528
831	C6.1	PC.aa.C40.4	0.638492	0.000447899
832	C9	PC.aa.C40.4	0.447076	0.0220286
833	His	PC.aa.C40.4	0.657477	0.000262577
834	lysoPC.a.C24.0	PC.aa.C40.4	0.812377	4.65287e-07
835	lysoPC.a.C26.0	PC.aa.C40.4	0.825473	2.09867e-07
836	lysoPC.a.C26.1	PC.aa.C40.4	0.757087	7.57518e-06
837	lysoPC.a.C28.0	PC.aa.C40.4	0.728839	2.41397e-05
838	lysoPC.a.C28.1	PC.aa.C40.4	0.697988	7.35851e-05
839	PC.aa.C24.0	PC.aa.C40.4	0.705005	5.78105e-05
840	PC.aa.C28.1	PC.aa.C40.4	0.723366	2.97308e-05
841	PC.aa.C30.0	PC.aa.C40.4	0.75778	7.34867e-06
842	PC.aa.C32.0	PC.aa.C40.4	0.787865	1.77225e-06
843	PC.aa.C32.1	PC.aa.C40.4	0.744599	1.28775e-05
844	PC.aa.C32.3	PC.aa.C40.4	0.343758	0.0855288
845	PC.aa.C34.1	PC.aa.C40.4	0.596001	0.00131374
846	PC.aa.C34.2	PC.aa.C40.4	0.684048	0.000116562
847	PC.aa.C34.3	PC.aa.C40.4	0.757523	7.43168e-06
848	PC.aa.C34.4	PC.aa.C40.4	0.702739	6.25404e-05
849	PC.aa.C36.1	PC.aa.C40.4	0.813147	4.4476e-07
850	PC.aa.C36.2	PC.aa.C40.4	0.712514	4.43129e-05
851	PC.aa.C36.3	PC.aa.C40.4	0.712617	4.41488e-05
852	PC.aa.C36.4	PC.aa.C40.4	0.62755	0.000599793
853	PC.aa.C36.5	PC.aa.C40.4	0.689563	9.74575e-05
854	PC.aa.C36.6	PC.aa.C40.4	0.688277	0.000101647
855	PC.aa.C38.0	PC.aa.C40.4	0.593029	0.00140866
856	PC.aa.C38.3	PC.aa.C40.4	0.93893	1.29763e-12
857	PC.aa.C38.4	PC.aa.C40.4	0.739922	1.55886e-05
858	PC.aa.C38.5	PC.aa.C40.4	0.839983	8.0182e-08
859	PC.aa.C38.6	PC.aa.C40.4	0.615582	0.000815472
860	PC.aa.C40.2	PC.aa.C40.4	0.708605	5.09431e-05
861	PC.aa.C40.3	PC.aa.C40.4	0.794237	1.27351e-06
862	Asp	PC.aa.C40.5	0.182704	0.371672
863	C10.2	PC.aa.C40.5	0.573086	0.00221189
864	C16.1.OH	PC.aa.C40.5	0.612691	0.000876656
865	C16.OH	PC.aa.C40.5	0.544607	0.0040197
866	C3.1	PC.aa.C40.5	0.752997	9.04325e-06
867	C3.OH	PC.aa.C40.5	0.702936	6.21164e-05
868	C4.1	PC.aa.C40.5	0.683372	0.000119117
869	C5.1	PC.aa.C40.5	0.701967	6.42293e-05
870	C5.1.DC	PC.aa.C40.5	0.819683	3.00755e-07
871	C5.OH..C3.DC.M.	PC.aa.C40.5	0.585549	0.00167403
872	C6.1	PC.aa.C40.5	0.693894	8.4447e-05
873	C9	PC.aa.C40.5	0.452564	0.0202626
874	His	PC.aa.C40.5	0.622437	0.000684949
875	lysoPC.a.C24.0	PC.aa.C40.5	0.797674	1.06054e-06
876	lysoPC.a.C26.0	PC.aa.C40.5	0.733618	2.00431e-05
877	lysoPC.a.C26.1	PC.aa.C40.5	0.71769	3.67149e-05
878	lysoPC.a.C28.0	PC.aa.C40.5	0.639035	0.000441326
879	lysoPC.a.C28.1	PC.aa.C40.5	0.737082	1.74724e-05
880	PC.aa.C24.0	PC.aa.C40.5	0.670967	0.000175608
881	PC.aa.C28.1	PC.aa.C40.5	0.780218	2.59715e-06
882	PC.aa.C30.0	PC.aa.C40.5	0.608101	0.000982009
883	PC.aa.C32.0	PC.aa.C40.5	0.724932	2.8024e-05
884	PC.aa.C32.1	PC.aa.C40.5	0.525978	0.00578222
885	PC.aa.C32.3	PC.aa.C40.5	0.337566	0.0916959
886	PC.aa.C34.1	PC.aa.C40.5	0.596664	0.00129334
887	PC.aa.C34.2	PC.aa.C40.5	0.700929	6.65622e-05
888	PC.aa.C34.3	PC.aa.C40.5	0.658711	0.000253295
889	PC.aa.C34.4	PC.aa.C40.5	0.59678	0.00128981
890	PC.aa.C36.1	PC.aa.C40.5	0.763233	5.76682e-06
891	PC.aa.C36.2	PC.aa.C40.5	0.742934	1.37899e-05
892	PC.aa.C36.3	PC.aa.C40.5	0.72569	2.72297e-05
893	PC.aa.C36.4	PC.aa.C40.5	0.644945	0.000375045
894	PC.aa.C36.5	PC.aa.C40.5	0.650161	0.000323957
895	PC.aa.C36.6	PC.aa.C40.5	0.655671	0.000276689
896	PC.aa.C38.0	PC.aa.C40.5	0.68966	9.71479e-05
897	PC.aa.C38.3	PC.aa.C40.5	0.912732	8.2e-11
898	PC.aa.C38.4	PC.aa.C40.5	0.853312	3.03588e-08
899	PC.aa.C38.5	PC.aa.C40.5	0.904656	2.27247e-10
900	PC.aa.C38.6	PC.aa.C40.5	0.741002	1.49208e-05
901	PC.aa.C40.2	PC.aa.C40.5	0.763055	5.8132e-06
902	PC.aa.C40.3	PC.aa.C40.5	0.82841	1.73976e-07
903	PC.aa.C40.4	PC.aa.C40.5	0.919621	3.16946e-11
904	Asp	PC.aa.C40.6	0.10851	0.597745
905	C10.2	PC.aa.C40.6	0.329637	0.100074
906	C16.1.OH	PC.aa.C40.6	0.399312	0.0432882
907	C16.OH	PC.aa.C40.6	0.383426	0.053165
908	C3.1	PC.aa.C40.6	0.538975	0.00449642
909	C3.OH	PC.aa.C40.6	0.469486	0.01553
910	C4.1	PC.aa.C40.6	0.519118	0.00657752
911	C5.1	PC.aa.C40.6	0.340584	0.0886491
912	C5.1.DC	PC.aa.C40.6	0.533891	0.00496712
913	C5.OH..C3.DC.M.	PC.aa.C40.6	0.221318	0.277236
914	C6.1	PC.aa.C40.6	0.324544	0.105749
915	C9	PC.aa.C40.6	0.296956	0.140702
916	His	PC.aa.C40.6	0.406071	0.0395541
917	lysoPC.a.C24.0	PC.aa.C40.6	0.616035	0.000806226
918	lysoPC.a.C26.0	PC.aa.C40.6	0.48596	0.0118366
919	lysoPC.a.C26.1	PC.aa.C40.6	0.446245	0.0223067
920	lysoPC.a.C28.0	PC.aa.C40.6	0.445071	0.0227044
921	lysoPC.a.C28.1	PC.aa.C40.6	0.518712	0.00662734
922	PC.aa.C24.0	PC.aa.C40.6	0.482277	0.0125916
923	PC.aa.C28.1	PC.aa.C40.6	0.548729	0.00369858
924	PC.aa.C30.0	PC.aa.C40.6	0.452556	0.0202653
925	PC.aa.C32.0	PC.aa.C40.6	0.567549	0.00249463
926	PC.aa.C32.1	PC.aa.C40.6	0.3568	0.073571
927	PC.aa.C32.3	PC.aa.C40.6	0.100519	0.625138
928	PC.aa.C34.1	PC.aa.C40.6	0.540507	0.00436227
929	PC.aa.C34.2	PC.aa.C40.6	0.625201	0.000637691
930	PC.aa.C34.3	PC.aa.C40.6	0.445608	0.0225219
931	PC.aa.C34.4	PC.aa.C40.6	0.512573	0.00742015
932	PC.aa.C36.1	PC.aa.C40.6	0.600684	0.0011754
933	PC.aa.C36.2	PC.aa.C40.6	0.628005	0.00059269
934	PC.aa.C36.3	PC.aa.C40.6	0.48844	0.0113496
935	PC.aa.C36.4	PC.aa.C40.6	0.662404	0.000227218
936	PC.aa.C36.5	PC.aa.C40.6	0.550092	0.00359732
937	PC.aa.C36.6	PC.aa.C40.6	0.637826	0.000456071
938	PC.aa.C38.0	PC.aa.C40.6	0.689701	9.70165e-05
939	PC.aa.C38.3	PC.aa.C40.6	0.74539	1.24628e-05
940	PC.aa.C38.4	PC.aa.C40.6	0.794311	1.2686e-06
941	PC.aa.C38.5	PC.aa.C40.6	0.639119	0.000440307
942	PC.aa.C38.6	PC.aa.C40.6	0.877385	4.02185e-09
943	PC.aa.C40.2	PC.aa.C40.6	0.586754	0.00162858
944	PC.aa.C40.3	PC.aa.C40.6	0.666832	0.000199078
945	PC.aa.C40.4	PC.aa.C40.6	0.651315	0.00031351
946	PC.aa.C40.5	PC.aa.C40.6	0.781288	2.46408e-06
947	Asp	PC.aa.C42.0	0.19868	0.330555
948	C10.2	PC.aa.C42.0	0.285424	0.157536
949	C16.1.OH	PC.aa.C42.0	0.464269	0.0168805
950	C16.OH	PC.aa.C42.0	0.487419	0.011548
951	C3.1	PC.aa.C42.0	0.500901	0.00914743
952	C3.OH	PC.aa.C42.0	0.501403	0.00906681
953	C4.1	PC.aa.C42.0	0.528411	0.00552043
954	C5.1	PC.aa.C42.0	0.362599	0.0686842
955	C5.1.DC	PC.aa.C42.0	0.517454	0.0067837
956	C5.OH..C3.DC.M.	PC.aa.C42.0	0.195111	0.339493
957	C6.1	PC.aa.C42.0	0.407167	0.0389732
958	C9	PC.aa.C42.0	0.411802	0.0365921
959	His	PC.aa.C42.0	0.332183	0.0973235
960	lysoPC.a.C24.0	PC.aa.C42.0	0.382588	0.0537311
961	lysoPC.a.C26.0	PC.aa.C42.0	0.288887	0.152337
962	lysoPC.a.C26.1	PC.aa.C42.0	0.411347	0.0368203
963	lysoPC.a.C28.0	PC.aa.C42.0	0.303813	0.131328
964	lysoPC.a.C28.1	PC.aa.C42.0	0.278811	0.16781
965	PC.aa.C24.0	PC.aa.C42.0	0.362147	0.0690555
966	PC.aa.C28.1	PC.aa.C42.0	0.523904	0.00601372
967	PC.aa.C30.0	PC.aa.C42.0	0.316713	0.114935
968	PC.aa.C32.0	PC.aa.C42.0	0.600673	0.00117571
969	PC.aa.C32.1	PC.aa.C42.0	0.164842	0.420981
970	PC.aa.C32.3	PC.aa.C42.0	0.0629081	0.760141
971	PC.aa.C34.1	PC.aa.C42.0	0.510763	0.00766856
972	PC.aa.C34.2	PC.aa.C42.0	0.620927	0.00071202
973	PC.aa.C34.3	PC.aa.C42.0	0.313905	0.118367
974	PC.aa.C34.4	PC.aa.C42.0	0.297806	0.139514
975	PC.aa.C36.1	PC.aa.C42.0	0.408885	0.0380768
976	PC.aa.C36.2	PC.aa.C42.0	0.618275	0.000761833
977	PC.aa.C36.3	PC.aa.C42.0	0.493729	0.0103666
978	PC.aa.C36.4	PC.aa.C42.0	0.679046	0.000136666
979	PC.aa.C36.5	PC.aa.C42.0	0.357206	0.0732204
980	PC.aa.C36.6	PC.aa.C42.0	0.382857	0.0535487
981	PC.aa.C38.0	PC.aa.C42.0	0.820988	2.77646e-07
982	PC.aa.C38.3	PC.aa.C42.0	0.48739	0.0115536
983	PC.aa.C38.4	PC.aa.C42.0	0.641581	0.00041162
984	PC.aa.C38.5	PC.aa.C42.0	0.635004	0.000492185
985	PC.aa.C38.6	PC.aa.C42.0	0.726641	2.62615e-05
986	PC.aa.C40.2	PC.aa.C42.0	0.722133	3.11377e-05
987	PC.aa.C40.3	PC.aa.C42.0	0.727305	2.56035e-05
988	PC.aa.C40.4	PC.aa.C42.0	0.488341	0.0113686
989	PC.aa.C40.5	PC.aa.C42.0	0.58453	0.00171333
990	PC.aa.C40.6	PC.aa.C42.0	0.541668	0.00426285
991	Asp	PC.aa.C42.1	0.181507	0.374867
992	C10.2	PC.aa.C42.1	0.310539	0.122581
993	C16.1.OH	PC.aa.C42.1	0.484851	0.0120599
994	C16.OH	PC.aa.C42.1	0.555307	0.00323134
995	C3.1	PC.aa.C42.1	0.607877	0.000987423
996	C3.OH	PC.aa.C42.1	0.601098	0.00116381
997	C4.1	PC.aa.C42.1	0.633211	0.000516395
998	C5.1	PC.aa.C42.1	0.417218	0.0339578
999	C5.1.DC	PC.aa.C42.1	0.613509	0.000858969
1000	C5.OH..C3.DC.M.	PC.aa.C42.1	0.277571	0.169788
1001	C6.1	PC.aa.C42.1	0.432802	0.0272146
1002	C9	PC.aa.C42.1	0.440393	0.0243464
1003	His	PC.aa.C42.1	0.48325	0.0123883
1004	lysoPC.a.C24.0	PC.aa.C42.1	0.468052	0.0158921
1005	lysoPC.a.C26.0	PC.aa.C42.1	0.383242	0.0532888
1006	lysoPC.a.C26.1	PC.aa.C42.1	0.476531	0.013849
1007	lysoPC.a.C28.0	PC.aa.C42.1	0.418901	0.033171
1008	lysoPC.a.C28.1	PC.aa.C42.1	0.340643	0.0885908
1009	PC.aa.C24.0	PC.aa.C42.1	0.465491	0.0165557
1010	PC.aa.C28.1	PC.aa.C42.1	0.56358	0.00271586
1011	PC.aa.C30.0	PC.aa.C42.1	0.419942	0.0326914
1012	PC.aa.C32.0	PC.aa.C42.1	0.671894	0.000170693
1013	PC.aa.C32.1	PC.aa.C42.1	0.279602	0.166557
1014	PC.aa.C32.3	PC.aa.C42.1	0.150987	0.461574
1015	PC.aa.C34.1	PC.aa.C42.1	0.607233	0.00100312
1016	PC.aa.C34.2	PC.aa.C42.1	0.694088	8.39029e-05
1017	PC.aa.C34.3	PC.aa.C42.1	0.4402	0.024416
1018	PC.aa.C34.4	PC.aa.C42.1	0.440835	0.0241873
1019	PC.aa.C36.1	PC.aa.C42.1	0.544337	0.00404154
1020	PC.aa.C36.2	PC.aa.C42.1	0.69649	7.74076e-05
1021	PC.aa.C36.3	PC.aa.C42.1	0.555079	0.00324664
1022	PC.aa.C36.4	PC.aa.C42.1	0.788054	1.75522e-06
1023	PC.aa.C36.5	PC.aa.C42.1	0.420622	0.0323815
1024	PC.aa.C36.6	PC.aa.C42.1	0.508117	0.00804406
1025	PC.aa.C38.0	PC.aa.C42.1	0.897938	4.96449e-10
1026	PC.aa.C38.3	PC.aa.C42.1	0.600042	0.00119359
1027	PC.aa.C38.4	PC.aa.C42.1	0.749622	1.04405e-05
1028	PC.aa.C38.5	PC.aa.C42.1	0.693189	8.64557e-05
1029	PC.aa.C38.6	PC.aa.C42.1	0.847739	4.60748e-08
1030	PC.aa.C40.2	PC.aa.C42.1	0.765639	5.17142e-06
1031	PC.aa.C40.3	PC.aa.C42.1	0.779673	2.66738e-06
1032	PC.aa.C40.4	PC.aa.C42.1	0.575346	0.00210461
1033	PC.aa.C40.5	PC.aa.C42.1	0.668562	0.000188942
1034	PC.aa.C40.6	PC.aa.C42.1	0.711036	4.6724e-05
1035	PC.aa.C42.0	PC.aa.C42.1	0.936598	2.00995e-12
1036	Asp	PC.aa.C42.2	0.0552365	0.788696
1037	C10.2	PC.aa.C42.2	0.426758	0.0296883
1038	C16.1.OH	PC.aa.C42.2	0.496058	0.00995656
1039	C16.OH	PC.aa.C42.2	0.573672	0.00218362
1040	C3.1	PC.aa.C42.2	0.783667	2.19006e-06
1041	C3.OH	PC.aa.C42.2	0.805472	6.91021e-07
1042	C4.1	PC.aa.C42.2	0.788615	1.70563e-06
1043	C5.1	PC.aa.C42.2	0.615729	0.000812449
1044	C5.1.DC	PC.aa.C42.2	0.735309	1.87488e-05
1045	C5.OH..C3.DC.M.	PC.aa.C42.2	0.452896	0.0201597
1046	C6.1	PC.aa.C42.2	0.586045	0.00165519
1047	C9	PC.aa.C42.2	0.619172	0.000744659
1048	His	PC.aa.C42.2	0.601695	0.00114725
1049	lysoPC.a.C24.0	PC.aa.C42.2	0.778932	2.76545e-06
1050	lysoPC.a.C26.0	PC.aa.C42.2	0.629017	0.000577126
1051	lysoPC.a.C26.1	PC.aa.C42.2	0.651302	0.000313622
1052	lysoPC.a.C28.0	PC.aa.C42.2	0.652592	0.000302293
1053	lysoPC.a.C28.1	PC.aa.C42.2	0.597708	0.00126176
1054	PC.aa.C24.0	PC.aa.C42.2	0.647556	0.000348658
1055	PC.aa.C28.1	PC.aa.C42.2	0.776054	3.17806e-06
1056	PC.aa.C30.0	PC.aa.C42.2	0.713667	4.25096e-05
1057	PC.aa.C32.0	PC.aa.C42.2	0.780387	2.57571e-06
1058	PC.aa.C32.1	PC.aa.C42.2	0.558121	0.00304741
1059	PC.aa.C32.3	PC.aa.C42.2	0.516909	0.00685239
1060	PC.aa.C34.1	PC.aa.C42.2	0.747573	1.13798e-05
1061	PC.aa.C34.2	PC.aa.C42.2	0.70514	5.7538e-05
1062	PC.aa.C34.3	PC.aa.C42.2	0.802206	8.28708e-07
1063	PC.aa.C34.4	PC.aa.C42.2	0.751624	9.59031e-06
1064	PC.aa.C36.1	PC.aa.C42.2	0.77599	3.18785e-06
1065	PC.aa.C36.2	PC.aa.C42.2	0.776487	3.11271e-06
1066	PC.aa.C36.3	PC.aa.C42.2	0.790065	1.58318e-06
1067	PC.aa.C36.4	PC.aa.C42.2	0.758891	6.99804e-06
1068	PC.aa.C36.5	PC.aa.C42.2	0.771898	3.87114e-06
1069	PC.aa.C36.6	PC.aa.C42.2	0.818808	3.17211e-07
1070	PC.aa.C38.0	PC.aa.C42.2	0.808366	5.86584e-07
1071	PC.aa.C38.3	PC.aa.C42.2	0.777744	2.92951e-06
1072	PC.aa.C38.4	PC.aa.C42.2	0.629451	0.00057057
1073	PC.aa.C38.5	PC.aa.C42.2	0.863961	1.30174e-08
1074	PC.aa.C38.6	PC.aa.C42.2	0.798491	1.01487e-06
1075	PC.aa.C40.2	PC.aa.C42.2	0.925294	1.35671e-11
1076	PC.aa.C40.3	PC.aa.C42.2	0.883552	2.23781e-09
1077	PC.aa.C40.4	PC.aa.C42.2	0.745811	1.22471e-05
1078	PC.aa.C40.5	PC.aa.C42.2	0.775529	3.25895e-06
1079	PC.aa.C40.6	PC.aa.C42.2	0.672639	0.000166831
1080	PC.aa.C42.0	PC.aa.C42.2	0.692201	8.93383e-05
1081	PC.aa.C42.1	PC.aa.C42.2	0.76863	4.50804e-06
1082	Asp	PC.aa.C42.4	0.286948	0.155233
1083	C10.2	PC.aa.C42.4	0.526342	0.0057425
1084	C16.1.OH	PC.aa.C42.4	0.524351	0.00596314
1085	C16.OH	PC.aa.C42.4	0.565139	0.00262707
1086	C3.1	PC.aa.C42.4	0.807921	6.01647e-07
1087	C3.OH	PC.aa.C42.4	0.830405	1.5286e-07
1088	C4.1	PC.aa.C42.4	0.807532	6.15129e-07
1089	C5.1	PC.aa.C42.4	0.713624	4.25755e-05
1090	C5.1.DC	PC.aa.C42.4	0.797776	1.05477e-06
1091	C5.OH..C3.DC.M.	PC.aa.C42.4	0.583635	0.00174849
1092	C6.1	PC.aa.C42.4	0.650205	0.000323548
1093	C9	PC.aa.C42.4	0.602748	0.00111855
1094	His	PC.aa.C42.4	0.682043	0.000124282
1095	lysoPC.a.C24.0	PC.aa.C42.4	0.807608	6.12475e-07
1096	lysoPC.a.C26.0	PC.aa.C42.4	0.715897	3.92047e-05
1097	lysoPC.a.C26.1	PC.aa.C42.4	0.706449	5.49625e-05
1098	lysoPC.a.C28.0	PC.aa.C42.4	0.692426	8.86756e-05
1099	lysoPC.a.C28.1	PC.aa.C42.4	0.65781	0.000260044
1100	PC.aa.C24.0	PC.aa.C42.4	0.628102	0.00059118
1101	PC.aa.C28.1	PC.aa.C42.4	0.823176	2.42449e-07
1102	PC.aa.C30.0	PC.aa.C42.4	0.737929	1.6891e-05
1103	PC.aa.C32.0	PC.aa.C42.4	0.839398	8.35031e-08
1104	PC.aa.C32.1	PC.aa.C42.4	0.623054	0.000674145
1105	PC.aa.C32.3	PC.aa.C42.4	0.448943	0.0214144
1106	PC.aa.C34.1	PC.aa.C42.4	0.64179	0.000409252
1107	PC.aa.C34.2	PC.aa.C42.4	0.740098	1.54779e-05
1108	PC.aa.C34.3	PC.aa.C42.4	0.762445	5.97457e-06
1109	PC.aa.C34.4	PC.aa.C42.4	0.68936	9.81076e-05
1110	PC.aa.C36.1	PC.aa.C42.4	0.802385	8.20568e-07
1111	PC.aa.C36.2	PC.aa.C42.4	0.789661	1.61642e-06
1112	PC.aa.C36.3	PC.aa.C42.4	0.767637	4.71931e-06
1113	PC.aa.C36.4	PC.aa.C42.4	0.709982	4.85143e-05
1114	PC.aa.C36.5	PC.aa.C42.4	0.665625	0.000206427
1115	PC.aa.C36.6	PC.aa.C42.4	0.691409	9.17109e-05
1116	PC.aa.C38.0	PC.aa.C42.4	0.737119	1.74471e-05
1117	PC.aa.C38.3	PC.aa.C42.4	0.89553	6.48401e-10
1118	PC.aa.C38.4	PC.aa.C42.4	0.712336	4.4598e-05
1119	PC.aa.C38.5	PC.aa.C42.4	0.865995	1.09843e-08
1120	PC.aa.C38.6	PC.aa.C42.4	0.685192	0.000112349
1121	PC.aa.C40.2	PC.aa.C42.4	0.881637	2.6939e-09
1122	PC.aa.C40.3	PC.aa.C42.4	0.921373	2.45555e-11
1123	PC.aa.C40.4	PC.aa.C42.4	0.906067	1.91443e-10
1124	PC.aa.C40.5	PC.aa.C42.4	0.866538	1.0492e-08
1125	PC.aa.C40.6	PC.aa.C42.4	0.626949	0.000609306
1126	PC.aa.C42.0	PC.aa.C42.4	0.652043	0.000307071
1127	PC.aa.C42.1	PC.aa.C42.4	0.703776	6.03353e-05
1128	PC.aa.C42.2	PC.aa.C42.4	0.879109	3.42492e-09
1129	Asp	PC.aa.C42.5	0.293654	0.145383
1130	C10.2	PC.aa.C42.5	0.526866	0.00568553
1131	C16.1.OH	PC.aa.C42.5	0.569508	0.00239128
1132	C16.OH	PC.aa.C42.5	0.596283	0.00130505
1133	C3.1	PC.aa.C42.5	0.831495	1.42325e-07
1134	C3.OH	PC.aa.C42.5	0.807807	6.05571e-07
1135	C4.1	PC.aa.C42.5	0.808091	5.95864e-07
1136	C5.1	PC.aa.C42.5	0.702257	6.35908e-05
1137	C5.1.DC	PC.aa.C42.5	0.797328	1.08043e-06
1138	C5.OH..C3.DC.M.	PC.aa.C42.5	0.496803	0.00982838
1139	C6.1	PC.aa.C42.5	0.645008	0.000374393
1140	C9	PC.aa.C42.5	0.550602	0.00356001
1141	His	PC.aa.C42.5	0.594933	0.0013472
1142	lysoPC.a.C24.0	PC.aa.C42.5	0.762609	5.93081e-06
1143	lysoPC.a.C26.0	PC.aa.C42.5	0.678751	0.00013794
1144	lysoPC.a.C26.1	PC.aa.C42.5	0.683692	0.000117901
1145	lysoPC.a.C28.0	PC.aa.C42.5	0.636187	0.000476754
1146	lysoPC.a.C28.1	PC.aa.C42.5	0.696845	7.64859e-05
1147	PC.aa.C24.0	PC.aa.C42.5	0.601804	0.00114424
1148	PC.aa.C28.1	PC.aa.C42.5	0.835101	1.11977e-07
1149	PC.aa.C30.0	PC.aa.C42.5	0.716381	3.8518e-05
1150	PC.aa.C32.0	PC.aa.C42.5	0.851436	3.5001e-08
1151	PC.aa.C32.1	PC.aa.C42.5	0.575156	0.00211348
1152	PC.aa.C32.3	PC.aa.C42.5	0.362301	0.0689286
1153	PC.aa.C34.1	PC.aa.C42.5	0.66888	0.000187128
1154	PC.aa.C34.2	PC.aa.C42.5	0.708317	5.14649e-05
1155	PC.aa.C34.3	PC.aa.C42.5	0.705692	5.64392e-05
1156	PC.aa.C34.4	PC.aa.C42.5	0.658065	0.000258118
1157	PC.aa.C36.1	PC.aa.C42.5	0.784668	2.08314e-06
1158	PC.aa.C36.2	PC.aa.C42.5	0.752947	9.06278e-06
1159	PC.aa.C36.3	PC.aa.C42.5	0.74221	1.42045e-05
1160	PC.aa.C36.4	PC.aa.C42.5	0.713447	4.28487e-05
1161	PC.aa.C36.5	PC.aa.C42.5	0.672097	0.000169633
1162	PC.aa.C36.6	PC.aa.C42.5	0.699328	7.0308e-05
1163	PC.aa.C38.0	PC.aa.C42.5	0.726258	2.66479e-05
1164	PC.aa.C38.3	PC.aa.C42.5	0.90256	2.91744e-10
1165	PC.aa.C38.4	PC.aa.C42.5	0.771629	3.92041e-06
1166	PC.aa.C38.5	PC.aa.C42.5	0.873461	5.74707e-09
1167	PC.aa.C38.6	PC.aa.C42.5	0.803255	7.82027e-07
1168	PC.aa.C40.2	PC.aa.C42.5	0.847885	4.55844e-08
1169	PC.aa.C40.3	PC.aa.C42.5	0.90627	1.86732e-10
1170	PC.aa.C40.4	PC.aa.C42.5	0.864533	1.24134e-08
1171	PC.aa.C40.5	PC.aa.C42.5	0.899929	3.96088e-10
1172	PC.aa.C40.6	PC.aa.C42.5	0.728977	2.40112e-05
1173	PC.aa.C42.0	PC.aa.C42.5	0.696045	7.85771e-05
1174	PC.aa.C42.1	PC.aa.C42.5	0.742689	1.39292e-05
1175	PC.aa.C42.2	PC.aa.C42.5	0.854582	2.75395e-08
1176	PC.aa.C42.4	PC.aa.C42.5	0.933148	3.72813e-12
1177	Asp	PC.aa.C42.6	0.18475	0.366248
1178	C10.2	PC.aa.C42.6	0.53368	0.00498755
1179	C16.1.OH	PC.aa.C42.6	0.522832	0.00613633
1180	C16.OH	PC.aa.C42.6	0.5426	0.00418444
1181	C3.1	PC.aa.C42.6	0.780284	2.58873e-06
1182	C3.OH	PC.aa.C42.6	0.767382	4.77487e-06
1183	C4.1	PC.aa.C42.6	0.752678	9.16797e-06
1184	C5.1	PC.aa.C42.6	0.701012	6.63737e-05
1185	C5.1.DC	PC.aa.C42.6	0.811272	4.96234e-07
1186	C5.OH..C3.DC.M.	PC.aa.C42.6	0.553781	0.003335
1187	C6.1	PC.aa.C42.6	0.611197	0.000909826
1188	C9	PC.aa.C42.6	0.517417	0.00678834
1189	His	PC.aa.C42.6	0.65369	0.000292937
1190	lysoPC.a.C24.0	PC.aa.C42.6	0.86919	8.36517e-09
1191	lysoPC.a.C26.0	PC.aa.C42.6	0.787492	1.80619e-06
1192	lysoPC.a.C26.1	PC.aa.C42.6	0.767059	4.84623e-06
1193	lysoPC.a.C28.0	PC.aa.C42.6	0.735649	1.84978e-05
1194	lysoPC.a.C28.1	PC.aa.C42.6	0.724282	2.87218e-05
1195	PC.aa.C24.0	PC.aa.C42.6	0.720366	3.32595e-05
1196	PC.aa.C28.1	PC.aa.C42.6	0.776664	3.0863e-06
1197	PC.aa.C30.0	PC.aa.C42.6	0.744727	1.28097e-05
1198	PC.aa.C32.0	PC.aa.C42.6	0.789279	1.64852e-06
1199	PC.aa.C32.1	PC.aa.C42.6	0.64026	0.0004268
1200	PC.aa.C32.3	PC.aa.C42.6	0.368766	0.0637654
1201	PC.aa.C34.1	PC.aa.C42.6	0.671038	0.00017523
1202	PC.aa.C34.2	PC.aa.C42.6	0.711417	4.60917e-05
1203	PC.aa.C34.3	PC.aa.C42.6	0.794795	1.23657e-06
1204	PC.aa.C34.4	PC.aa.C42.6	0.77013	4.20491e-06
1205	PC.aa.C36.1	PC.aa.C42.6	0.76298	5.83281e-06
1206	PC.aa.C36.2	PC.aa.C42.6	0.751345	9.70491e-06
1207	PC.aa.C36.3	PC.aa.C42.6	0.740609	1.51612e-05
1208	PC.aa.C36.4	PC.aa.C42.6	0.686174	0.000108838
1209	PC.aa.C36.5	PC.aa.C42.6	0.801387	8.66882e-07
1210	PC.aa.C36.6	PC.aa.C42.6	0.829836	1.58642e-07
1211	PC.aa.C38.0	PC.aa.C42.6	0.728576	2.43851e-05
1212	PC.aa.C38.3	PC.aa.C42.6	0.894844	6.98877e-10
1213	PC.aa.C38.4	PC.aa.C42.6	0.71998	3.37389e-05
1214	PC.aa.C38.5	PC.aa.C42.6	0.911272	9.92904e-11
1215	PC.aa.C38.6	PC.aa.C42.6	0.773685	3.55805e-06
1216	PC.aa.C40.2	PC.aa.C42.6	0.864948	1.19914e-08
1217	PC.aa.C40.3	PC.aa.C42.6	0.863411	1.36219e-08
1218	PC.aa.C40.4	PC.aa.C42.6	0.907585	1.58713e-10
1219	PC.aa.C40.5	PC.aa.C42.6	0.90891	1.34412e-10
1220	PC.aa.C40.6	PC.aa.C42.6	0.716427	3.84541e-05
1221	PC.aa.C42.0	PC.aa.C42.6	0.655309	0.0002796
1222	PC.aa.C42.1	PC.aa.C42.6	0.71555	3.97027e-05
1223	PC.aa.C42.2	PC.aa.C42.6	0.91933	3.30522e-11
1224	PC.aa.C42.4	PC.aa.C42.6	0.938906	1.30362e-12
1225	PC.aa.C42.5	PC.aa.C42.6	0.934092	3.15836e-12
1226	Asp	PC.ae.C30.0	0.163419	0.425057
1227	C10.2	PC.ae.C30.0	0.296325	0.141588
1228	C16.1.OH	PC.ae.C30.0	0.372778	0.0607146
1229	C16.OH	PC.ae.C30.0	0.377762	0.0570839
1230	C3.1	PC.ae.C30.0	0.684527	0.00011478
1231	C3.OH	PC.ae.C30.0	0.688975	9.93533e-05
1232	C4.1	PC.ae.C30.0	0.696236	7.80724e-05
1233	C5.1	PC.ae.C30.0	0.525155	0.00587316
1234	C5.1.DC	PC.ae.C30.0	0.643736	0.000387846
1235	C5.OH..C3.DC.M.	PC.ae.C30.0	0.475918	0.013989
1236	C6.1	PC.ae.C30.0	0.445319	0.0226198
1237	C9	PC.ae.C30.0	0.431553	0.0277118
1238	His	PC.ae.C30.0	0.455522	0.0193598
1239	lysoPC.a.C24.0	PC.ae.C30.0	0.747152	1.15822e-05
1240	lysoPC.a.C26.0	PC.ae.C30.0	0.643361	0.000391894
1241	lysoPC.a.C26.1	PC.ae.C30.0	0.604412	0.00107445
1242	lysoPC.a.C28.0	PC.ae.C30.0	0.755515	8.112e-06
1243	lysoPC.a.C28.1	PC.ae.C30.0	0.645714	0.000367102
1244	PC.aa.C24.0	PC.ae.C30.0	0.684515	0.000114824
1245	PC.aa.C28.1	PC.ae.C30.0	0.770169	4.19738e-06
1246	PC.aa.C30.0	PC.ae.C30.0	0.908897	1.34629e-10
1247	PC.aa.C32.0	PC.ae.C30.0	0.790342	1.56065e-06
1248	PC.aa.C32.1	PC.ae.C30.0	0.717716	3.66794e-05
1249	PC.aa.C32.3	PC.ae.C30.0	0.380242	0.0553414
1250	PC.aa.C34.1	PC.ae.C30.0	0.673938	0.000160281
1251	PC.aa.C34.2	PC.ae.C30.0	0.596744	0.00129089
1252	PC.aa.C34.3	PC.ae.C30.0	0.75585	7.99492e-06
1253	PC.aa.C34.4	PC.ae.C30.0	0.774018	3.50233e-06
1254	PC.aa.C36.1	PC.ae.C30.0	0.772866	3.6986e-06
1255	PC.aa.C36.2	PC.ae.C30.0	0.689735	9.69076e-05
1256	PC.aa.C36.3	PC.ae.C30.0	0.661518	0.000233252
1257	PC.aa.C36.4	PC.ae.C30.0	0.600433	0.00118247
1258	PC.aa.C36.5	PC.ae.C30.0	0.7313	2.19456e-05
1259	PC.aa.C36.6	PC.ae.C30.0	0.738456	1.6537e-05
1260	PC.aa.C38.0	PC.ae.C30.0	0.44633	0.0222781
1261	PC.aa.C38.3	PC.ae.C30.0	0.816574	3.62984e-07
1262	PC.aa.C38.4	PC.ae.C30.0	0.482391	0.0125677
1263	PC.aa.C38.5	PC.ae.C30.0	0.708923	5.03729e-05
1264	PC.aa.C38.6	PC.ae.C30.0	0.58088	0.00186062
1265	PC.aa.C40.2	PC.ae.C30.0	0.632389	0.000527845
1266	PC.aa.C40.3	PC.ae.C30.0	0.776039	3.18033e-06
1267	PC.aa.C40.4	PC.ae.C30.0	0.75146	9.65737e-06
1268	PC.aa.C40.5	PC.ae.C30.0	0.66484	0.00021133
1269	PC.aa.C40.6	PC.ae.C30.0	0.517525	0.00677489
1270	PC.aa.C42.0	PC.ae.C30.0	0.388654	0.0497379
1271	PC.aa.C42.1	PC.ae.C30.0	0.469681	0.0154813
1272	PC.aa.C42.2	PC.ae.C30.0	0.753286	8.932e-06
1273	PC.aa.C42.4	PC.ae.C30.0	0.764824	5.36666e-06
1274	PC.aa.C42.5	PC.ae.C30.0	0.734917	1.9042e-05
1275	PC.aa.C42.6	PC.ae.C30.0	0.766962	4.86787e-06
1276	Asp	PC.ae.C30.2	0.321751	0.10896
1277	C10.2	PC.ae.C30.2	0.474669	0.0142778
1278	C16.1.OH	PC.ae.C30.2	0.734584	1.92945e-05
1279	C16.OH	PC.ae.C30.2	0.669804	0.000181947
1280	C3.1	PC.ae.C30.2	0.853074	3.09137e-08
1281	C3.OH	PC.ae.C30.2	0.808943	5.67554e-07
1282	C4.1	PC.ae.C30.2	0.774291	3.45731e-06
1283	C5.1	PC.ae.C30.2	0.807707	6.09017e-07
1284	C5.1.DC	PC.ae.C30.2	0.764709	5.39455e-06
1285	C5.OH..C3.DC.M.	PC.ae.C30.2	0.540723	0.00434363
1286	C6.1	PC.ae.C30.2	0.76235	6.00012e-06
1287	C9	PC.ae.C30.2	0.601086	0.00116414
1288	His	PC.ae.C30.2	0.509344	0.00786807
1289	lysoPC.a.C24.0	PC.ae.C30.2	0.579972	0.00189891
1290	lysoPC.a.C26.0	PC.ae.C30.2	0.502868	0.00883489
1291	lysoPC.a.C26.1	PC.ae.C30.2	0.482039	0.0126417
1292	lysoPC.a.C28.0	PC.ae.C30.2	0.490995	0.0108655
1293	lysoPC.a.C28.1	PC.ae.C30.2	0.645056	0.000373888
1294	PC.aa.C24.0	PC.ae.C30.2	0.369904	0.0628878
1295	PC.aa.C28.1	PC.ae.C30.2	0.846288	5.1223e-08
1296	PC.aa.C30.0	PC.ae.C30.2	0.500178	0.00926473
1297	PC.aa.C32.0	PC.ae.C30.2	0.667234	0.000196678
1298	PC.aa.C32.1	PC.ae.C30.2	0.367263	0.0649379
1299	PC.aa.C32.3	PC.ae.C30.2	0.585264	0.00168495
1300	PC.aa.C34.1	PC.ae.C30.2	0.606763	0.00101471
1301	PC.aa.C34.2	PC.ae.C30.2	0.47491	0.0142216
1302	PC.aa.C34.3	PC.ae.C30.2	0.591593	0.00145659
1303	PC.aa.C34.4	PC.ae.C30.2	0.384542	0.0524181
1304	PC.aa.C36.1	PC.ae.C30.2	0.829208	1.65242e-07
1305	PC.aa.C36.2	PC.ae.C30.2	0.604192	0.0010802
1306	PC.aa.C36.3	PC.ae.C30.2	0.772032	3.84699e-06
1307	PC.aa.C36.4	PC.ae.C30.2	0.537053	0.00466978
1308	PC.aa.C36.5	PC.ae.C30.2	0.373575	0.0601221
1309	PC.aa.C36.6	PC.ae.C30.2	0.403002	0.0412167
1310	PC.aa.C38.0	PC.ae.C30.2	0.653917	0.000291034
1311	PC.aa.C38.3	PC.ae.C30.2	0.757573	7.41568e-06
1312	PC.aa.C38.4	PC.ae.C30.2	0.607378	0.000999569
1313	PC.aa.C38.5	PC.ae.C30.2	0.74105	1.48919e-05
1314	PC.aa.C38.6	PC.ae.C30.2	0.593099	0.00140635
1315	PC.aa.C40.2	PC.ae.C30.2	0.803113	7.88203e-07
1316	PC.aa.C40.3	PC.ae.C30.2	0.855297	2.60586e-08
1317	PC.aa.C40.4	PC.ae.C30.2	0.691497	9.14453e-05
1318	PC.aa.C40.5	PC.ae.C30.2	0.779491	2.69111e-06
1319	PC.aa.C40.6	PC.ae.C30.2	0.5176	0.00676538
1320	PC.aa.C42.0	PC.ae.C30.2	0.534498	0.00490883
1321	PC.aa.C42.1	PC.ae.C30.2	0.587076	0.00161661
1322	PC.aa.C42.2	PC.ae.C30.2	0.733068	2.04807e-05
1323	PC.aa.C42.4	PC.ae.C30.2	0.768556	4.52351e-06
1324	PC.aa.C42.5	PC.ae.C30.2	0.80656	6.49946e-07
1325	PC.aa.C42.6	PC.ae.C30.2	0.720599	3.29715e-05
1326	PC.ae.C30.0	PC.ae.C30.2	0.636457	0.000473291
1327	Asp	PC.ae.C32.1	0.210686	0.301552
1328	C10.2	PC.ae.C32.1	0.424598	0.0306149
1329	C16.1.OH	PC.ae.C32.1	0.663501	0.000219938
1330	C16.OH	PC.ae.C32.1	0.671982	0.000170234
1331	C3.1	PC.ae.C32.1	0.778618	2.80801e-06
1332	C3.OH	PC.ae.C32.1	0.756559	7.75179e-06
1333	C4.1	PC.ae.C32.1	0.796536	1.12723e-06
1334	C5.1	PC.ae.C32.1	0.621615	0.000699581
1335	C5.1.DC	PC.ae.C32.1	0.730357	2.27647e-05
1336	C5.OH..C3.DC.M.	PC.ae.C32.1	0.481967	0.0126569
1337	C6.1	PC.ae.C32.1	0.654556	0.000285737
1338	C9	PC.ae.C32.1	0.612254	0.000886261
1339	His	PC.ae.C32.1	0.536733	0.00469909
1340	lysoPC.a.C24.0	PC.ae.C32.1	0.506851	0.00822923
1341	lysoPC.a.C26.0	PC.ae.C32.1	0.468449	0.0157912
1342	lysoPC.a.C26.1	PC.ae.C32.1	0.534027	0.00495402
1343	lysoPC.a.C28.0	PC.ae.C32.1	0.483405	0.0123562
1344	lysoPC.a.C28.1	PC.ae.C32.1	0.383763	0.0529386
1345	PC.aa.C24.0	PC.ae.C32.1	0.483475	0.0123418
1346	PC.aa.C28.1	PC.ae.C32.1	0.666014	0.000204033
1347	PC.aa.C30.0	PC.ae.C32.1	0.64539	0.000370432
1348	PC.aa.C32.0	PC.ae.C32.1	0.852357	3.26486e-08
1349	PC.aa.C32.1	PC.ae.C32.1	0.561781	0.00282152
1350	PC.aa.C32.3	PC.ae.C32.1	0.420649	0.032369
1351	PC.aa.C34.1	PC.ae.C32.1	0.641759	0.000409609
1352	PC.aa.C34.2	PC.ae.C32.1	0.683717	0.000117805
1353	PC.aa.C34.3	PC.ae.C32.1	0.60344	0.00110001
1354	PC.aa.C34.4	PC.ae.C32.1	0.507755	0.00809665
1355	PC.aa.C36.1	PC.ae.C32.1	0.739515	1.58469e-05
1356	PC.aa.C36.2	PC.ae.C32.1	0.714819	4.07727e-05
1357	PC.aa.C36.3	PC.ae.C32.1	0.65603	0.000273837
1358	PC.aa.C36.4	PC.ae.C32.1	0.764957	5.33421e-06
1359	PC.aa.C36.5	PC.ae.C32.1	0.449374	0.0212747
1360	PC.aa.C36.6	PC.ae.C32.1	0.490731	0.0109148
1361	PC.aa.C38.0	PC.ae.C32.1	0.795488	1.19192e-06
1362	PC.aa.C38.3	PC.ae.C32.1	0.706362	5.51316e-05
1363	PC.aa.C38.4	PC.ae.C32.1	0.692741	8.77533e-05
1364	PC.aa.C38.5	PC.ae.C32.1	0.769436	4.34292e-06
1365	PC.aa.C38.6	PC.ae.C32.1	0.729118	2.38814e-05
1366	PC.aa.C40.2	PC.ae.C32.1	0.791906	1.43904e-06
1367	PC.aa.C40.3	PC.ae.C32.1	0.885167	1.90891e-09
1368	PC.aa.C40.4	PC.ae.C32.1	0.727271	2.56368e-05
1369	PC.aa.C40.5	PC.ae.C32.1	0.720975	3.25135e-05
1370	PC.aa.C40.6	PC.ae.C32.1	0.52635	0.00574161
1371	PC.aa.C42.0	PC.ae.C32.1	0.723944	2.909e-05
1372	PC.aa.C42.1	PC.ae.C32.1	0.778932	2.76545e-06
1373	PC.aa.C42.2	PC.ae.C32.1	0.753462	8.86441e-06
1374	PC.aa.C42.4	PC.ae.C32.1	0.81765	3.40251e-07
1375	PC.aa.C42.5	PC.ae.C32.1	0.799075	9.83336e-07
1376	PC.aa.C42.6	PC.ae.C32.1	0.74751	1.14102e-05
1377	PC.ae.C30.0	PC.ae.C32.1	0.696495	7.7393e-05
1378	PC.ae.C30.2	PC.ae.C32.1	0.770153	4.20043e-06
1379	Asp	PC.ae.C32.2	-0.00795378	0.969239
1380	C10.2	PC.ae.C32.2	0.358938	0.0717391
1381	C16.1.OH	PC.ae.C32.2	0.676834	0.000146489
1382	C16.OH	PC.ae.C32.2	0.662653	0.000225549
1383	C3.1	PC.ae.C32.2	0.76628	5.0223e-06
1384	C3.OH	PC.ae.C32.2	0.760145	6.6205e-06
1385	C4.1	PC.ae.C32.2	0.732065	2.13006e-05
1386	C5.1	PC.ae.C32.2	0.726166	2.67408e-05
1387	C5.1.DC	PC.ae.C32.2	0.706046	5.57451e-05
1388	C5.OH..C3.DC.M.	PC.ae.C32.2	0.547295	0.00380773
1389	C6.1	PC.ae.C32.2	0.744391	1.29884e-05
1390	C9	PC.ae.C32.2	0.713132	4.33381e-05
1391	His	PC.ae.C32.2	0.535684	0.00479661
1392	lysoPC.a.C24.0	PC.ae.C32.2	0.48038	0.0129957
1393	lysoPC.a.C26.0	PC.ae.C32.2	0.395781	0.0453474
1394	lysoPC.a.C26.1	PC.ae.C32.2	0.446103	0.0223545
1395	lysoPC.a.C28.0	PC.ae.C32.2	0.411508	0.0367394
1396	lysoPC.a.C28.1	PC.ae.C32.2	0.40222	0.0416487
1397	PC.aa.C24.0	PC.ae.C32.2	0.38759	0.0504209
1398	PC.aa.C28.1	PC.ae.C32.2	0.670901	0.000175964
1399	PC.aa.C30.0	PC.ae.C32.2	0.488688	0.0113018
1400	PC.aa.C32.0	PC.ae.C32.2	0.638568	0.000446973
1401	PC.aa.C32.1	PC.ae.C32.2	0.45703	0.0189124
1402	PC.aa.C32.3	PC.ae.C32.2	0.737709	1.70399e-05
1403	PC.aa.C34.1	PC.ae.C32.2	0.548485	0.003717
1404	PC.aa.C34.2	PC.ae.C32.2	0.500296	0.00924544
1405	PC.aa.C34.3	PC.ae.C32.2	0.665508	0.000207149
1406	PC.aa.C34.4	PC.ae.C32.2	0.48045	0.0129806
1407	PC.aa.C36.1	PC.ae.C32.2	0.733851	1.98601e-05
1408	PC.aa.C36.2	PC.ae.C32.2	0.601485	0.00115304
1409	PC.aa.C36.3	PC.ae.C32.2	0.729792	2.32679e-05
1410	PC.aa.C36.4	PC.ae.C32.2	0.559989	0.0029303
1411	PC.aa.C36.5	PC.ae.C32.2	0.45707	0.0189005
1412	PC.aa.C36.6	PC.ae.C32.2	0.473432	0.0145688
1413	PC.aa.C38.0	PC.ae.C32.2	0.735981	1.82558e-05
1414	PC.aa.C38.3	PC.ae.C32.2	0.569994	0.00236619
1415	PC.aa.C38.4	PC.ae.C32.2	0.493879	0.0103397
1416	PC.aa.C38.5	PC.ae.C32.2	0.734521	1.93422e-05
1417	PC.aa.C38.6	PC.ae.C32.2	0.527499	0.00561739
1418	PC.aa.C40.2	PC.ae.C32.2	0.787868	1.77197e-06
1419	PC.aa.C40.3	PC.ae.C32.2	0.768113	4.61692e-06
1420	PC.aa.C40.4	PC.ae.C32.2	0.622268	0.00068793
1421	PC.aa.C40.5	PC.ae.C32.2	0.638379	0.000449272
1422	PC.aa.C40.6	PC.ae.C32.2	0.34278	0.0864815
1423	PC.aa.C42.0	PC.ae.C32.2	0.498608	0.00952344
1424	PC.aa.C42.1	PC.ae.C32.2	0.55354	0.0033516
1425	PC.aa.C42.2	PC.ae.C32.2	0.779885	2.63977e-06
1426	PC.aa.C42.4	PC.ae.C32.2	0.726431	2.6472e-05
1427	PC.aa.C42.5	PC.ae.C32.2	0.634204	0.000502861
1428	PC.aa.C42.6	PC.ae.C32.2	0.676746	0.000146889
1429	PC.ae.C30.0	PC.ae.C32.2	0.574092	0.00216358
1430	PC.ae.C30.2	PC.ae.C32.2	0.800476	9.11189e-07
1431	PC.ae.C32.1	PC.ae.C32.2	0.800164	9.26817e-07
1432	Asp	PC.ae.C34.0	0.194266	0.341628
1433	C10.2	PC.ae.C34.0	0.422113	0.0317096
1434	C16.1.OH	PC.ae.C34.0	0.45352	0.0199672
1435	C16.OH	PC.ae.C34.0	0.443409	0.0232772
1436	C3.1	PC.ae.C34.0	0.695523	7.9967e-05
1437	C3.OH	PC.ae.C34.0	0.682235	0.000123525
1438	C4.1	PC.ae.C34.0	0.715444	3.98574e-05
1439	C5.1	PC.ae.C34.0	0.579279	0.00192858
1440	C5.1.DC	PC.ae.C34.0	0.643672	0.000388534
1441	C5.OH..C3.DC.M.	PC.ae.C34.0	0.522043	0.00622792
1442	C6.1	PC.ae.C34.0	0.474387	0.0143439
1443	C9	PC.ae.C34.0	0.547526	0.00378997
1444	His	PC.ae.C34.0	0.493584	0.0103925
1445	lysoPC.a.C24.0	PC.ae.C34.0	0.591777	0.00145036
1446	lysoPC.a.C26.0	PC.ae.C34.0	0.589504	0.00152881
1447	lysoPC.a.C26.1	PC.ae.C34.0	0.514375	0.00717958
1448	lysoPC.a.C28.0	PC.ae.C34.0	0.605149	0.0010554
1449	lysoPC.a.C28.1	PC.ae.C34.0	0.480976	0.0128677
1450	PC.aa.C24.0	PC.ae.C34.0	0.521256	0.00632036
1451	PC.aa.C28.1	PC.ae.C34.0	0.606667	0.00101709
1452	PC.aa.C30.0	PC.ae.C34.0	0.82708	1.89483e-07
1453	PC.aa.C32.0	PC.ae.C34.0	0.810037	5.32971e-07
1454	PC.aa.C32.1	PC.ae.C34.0	0.837275	9.66309e-08
1455	PC.aa.C32.3	PC.ae.C34.0	0.468511	0.0157755
1456	PC.aa.C34.1	PC.ae.C34.0	0.603564	0.00109673
1457	PC.aa.C34.2	PC.ae.C34.0	0.529773	0.00537831
1458	PC.aa.C34.3	PC.ae.C34.0	0.699309	7.03522e-05
1459	PC.aa.C34.4	PC.ae.C34.0	0.603194	0.00110657
1460	PC.aa.C36.1	PC.ae.C34.0	0.82201	2.60663e-07
1461	PC.aa.C36.2	PC.ae.C34.0	0.573883	0.00217353
1462	PC.aa.C36.3	PC.ae.C34.0	0.5538	0.00333368
1463	PC.aa.C36.4	PC.ae.C34.0	0.594403	0.00136406
1464	PC.aa.C36.5	PC.ae.C34.0	0.596585	0.00129578
1465	PC.aa.C36.6	PC.ae.C34.0	0.53734	0.0046435
1466	PC.aa.C38.0	PC.ae.C34.0	0.399007	0.0434631
1467	PC.aa.C38.3	PC.ae.C34.0	0.735434	1.86567e-05
1468	PC.aa.C38.4	PC.ae.C34.0	0.402636	0.0414183
1469	PC.aa.C38.5	PC.ae.C34.0	0.574788	0.00213068
1470	PC.aa.C38.6	PC.ae.C34.0	0.446512	0.022217
1471	PC.aa.C40.2	PC.ae.C34.0	0.50691	0.00822044
1472	PC.aa.C40.3	PC.ae.C34.0	0.701425	6.5437e-05
1473	PC.aa.C40.4	PC.ae.C34.0	0.730133	2.29629e-05
1474	PC.aa.C40.5	PC.ae.C34.0	0.582384	0.00179867
1475	PC.aa.C40.6	PC.ae.C34.0	0.381311	0.0546026
1476	PC.aa.C42.0	PC.ae.C34.0	0.261688	0.196575
1477	PC.aa.C42.1	PC.ae.C34.0	0.352821	0.0770746
1478	PC.aa.C42.2	PC.ae.C34.0	0.609602	0.000946407
1479	PC.aa.C42.4	PC.ae.C34.0	0.6905	9.45034e-05
1480	PC.aa.C42.5	PC.ae.C34.0	0.645637	0.000367889
1481	PC.aa.C42.6	PC.ae.C34.0	0.626106	0.000622849
1482	PC.ae.C30.0	PC.ae.C34.0	0.841576	7.17302e-08
1483	PC.ae.C30.2	PC.ae.C34.0	0.643666	0.000388597
1484	PC.ae.C32.1	PC.ae.C34.0	0.714433	4.1347e-05
1485	PC.ae.C32.2	PC.ae.C34.0	0.622668	0.000680895
1486	Asp	PC.ae.C34.1	0.262867	0.194494
1487	C10.2	PC.ae.C34.1	0.431126	0.0278833
1488	C16.1.OH	PC.ae.C34.1	0.665129	0.000209515
1489	C16.OH	PC.ae.C34.1	0.578639	0.00195631
1490	C3.1	PC.ae.C34.1	0.769726	4.28465e-06
1491	C3.OH	PC.ae.C34.1	0.74137	1.46996e-05
1492	C4.1	PC.ae.C34.1	0.772649	3.73679e-06
1493	C5.1	PC.ae.C34.1	0.763347	5.73728e-06
1494	C5.1.DC	PC.ae.C34.1	0.710821	4.70843e-05
1495	C5.OH..C3.DC.M.	PC.ae.C34.1	0.62888	0.000579224
1496	C6.1	PC.ae.C34.1	0.632045	0.000532699
1497	C9	PC.ae.C34.1	0.577093	0.00202478
1498	His	PC.ae.C34.1	0.50142	0.00906405
1499	lysoPC.a.C24.0	PC.ae.C34.1	0.610982	0.000914676
1500	lysoPC.a.C26.0	PC.ae.C34.1	0.572139	0.00225818
1501	lysoPC.a.C26.1	PC.ae.C34.1	0.462959	0.0172342
1502	lysoPC.a.C28.0	PC.ae.C34.1	0.545781	0.00392594
1503	lysoPC.a.C28.1	PC.ae.C34.1	0.486916	0.0116469
1504	PC.aa.C24.0	PC.ae.C34.1	0.433921	0.0267756
1505	PC.aa.C28.1	PC.ae.C34.1	0.623617	0.000664412
1506	PC.aa.C30.0	PC.ae.C34.1	0.640808	0.000420449
1507	PC.aa.C32.0	PC.ae.C34.1	0.704734	5.83585e-05
1508	PC.aa.C32.1	PC.ae.C34.1	0.713522	4.27318e-05
1509	PC.aa.C32.3	PC.ae.C34.1	0.454274	0.0197367
1510	PC.aa.C34.1	PC.ae.C34.1	0.623518	0.000666111
1511	PC.aa.C34.2	PC.ae.C34.1	0.509651	0.00782457
1512	PC.aa.C34.3	PC.ae.C34.1	0.666451	0.000201372
1513	PC.aa.C34.4	PC.ae.C34.1	0.457986	0.0186331
1514	PC.aa.C36.1	PC.ae.C34.1	0.871954	6.57065e-09
1515	PC.aa.C36.2	PC.ae.C34.1	0.583689	0.00174633
1516	PC.aa.C36.3	PC.ae.C34.1	0.621561	0.00070054
1517	PC.aa.C36.4	PC.ae.C34.1	0.596688	0.00129261
1518	PC.aa.C36.5	PC.ae.C34.1	0.477158	0.0137068
1519	PC.aa.C36.6	PC.ae.C34.1	0.44903	0.021386
1520	PC.aa.C38.0	PC.ae.C34.1	0.542721	0.00417431
1521	PC.aa.C38.3	PC.ae.C34.1	0.761907	6.12043e-06
1522	PC.aa.C38.4	PC.ae.C34.1	0.439223	0.0247718
1523	PC.aa.C38.5	PC.ae.C34.1	0.618649	0.000754622
1524	PC.aa.C38.6	PC.ae.C34.1	0.470907	0.015178
1525	PC.aa.C40.2	PC.ae.C34.1	0.682252	0.000123459
1526	PC.aa.C40.3	PC.ae.C34.1	0.818857	3.16271e-07
1527	PC.aa.C40.4	PC.ae.C34.1	0.769482	4.33363e-06
1528	PC.aa.C40.5	PC.ae.C34.1	0.687313	0.00010489
1529	PC.aa.C40.6	PC.ae.C34.1	0.446866	0.0220987
1530	PC.aa.C42.0	PC.ae.C34.1	0.40703	0.0390455
1531	PC.aa.C42.1	PC.ae.C34.1	0.474508	0.0143155
1532	PC.aa.C42.2	PC.ae.C34.1	0.657798	0.000260135
1533	PC.aa.C42.4	PC.ae.C34.1	0.77139	3.96465e-06
1534	PC.aa.C42.5	PC.ae.C34.1	0.705017	5.77861e-05
1535	PC.aa.C42.6	PC.ae.C34.1	0.695467	8.01179e-05
1536	PC.ae.C30.0	PC.ae.C34.1	0.722949	3.01999e-05
1537	PC.ae.C30.2	PC.ae.C34.1	0.775711	3.23077e-06
1538	PC.ae.C32.1	PC.ae.C34.1	0.806075	6.67975e-07
1539	PC.ae.C32.2	PC.ae.C34.1	0.758408	7.14863e-06
1540	PC.ae.C34.0	PC.ae.C34.1	0.858391	2.0444e-08
1541	Asp	PC.ae.C34.2	0.396695	0.0448071
1542	C10.2	PC.ae.C34.2	0.375061	0.05903
1543	C16.1.OH	PC.ae.C34.2	0.633845	0.000507717
1544	C16.OH	PC.ae.C34.2	0.541381	0.0042872
1545	C3.1	PC.ae.C34.2	0.770537	4.12587e-06
1546	C3.OH	PC.ae.C34.2	0.796509	1.12887e-06
1547	C4.1	PC.ae.C34.2	0.722814	3.03534e-05
1548	C5.1	PC.ae.C34.2	0.683604	0.000118232
1549	C5.1.DC	PC.ae.C34.2	0.692855	8.74216e-05
1550	C5.OH..C3.DC.M.	PC.ae.C34.2	0.453378	0.0200108
1551	C6.1	PC.ae.C34.2	0.565581	0.00260232
1552	C9	PC.ae.C34.2	0.537323	0.00464506
1553	His	PC.ae.C34.2	0.593982	0.0013776
1554	lysoPC.a.C24.0	PC.ae.C34.2	0.664275	0.000214927
1555	lysoPC.a.C26.0	PC.ae.C34.2	0.563528	0.00271888
1556	lysoPC.a.C26.1	PC.ae.C34.2	0.586702	0.00163053
1557	lysoPC.a.C28.0	PC.ae.C34.2	0.668108	0.000191556
1558	lysoPC.a.C28.1	PC.ae.C34.2	0.725392	2.7539e-05
1559	PC.aa.C24.0	PC.ae.C34.2	0.49735	0.00973517
1560	PC.aa.C28.1	PC.ae.C34.2	0.796936	1.10335e-06
1561	PC.aa.C30.0	PC.ae.C34.2	0.593693	0.00138695
1562	PC.aa.C32.0	PC.ae.C34.2	0.64555	0.000368783
1563	PC.aa.C32.1	PC.ae.C34.2	0.49017	0.0110199
1564	PC.aa.C32.3	PC.ae.C34.2	0.604409	0.00107452
1565	PC.aa.C34.1	PC.ae.C34.2	0.618005	0.000767069
1566	PC.aa.C34.2	PC.ae.C34.2	0.592057	0.00144093
1567	PC.aa.C34.3	PC.ae.C34.2	0.766989	4.86182e-06
1568	PC.aa.C34.4	PC.ae.C34.2	0.597816	0.00125854
1569	PC.aa.C36.1	PC.ae.C34.2	0.799552	9.58221e-07
1570	PC.aa.C36.2	PC.ae.C34.2	0.700828	6.67935e-05
1571	PC.aa.C36.3	PC.ae.C34.2	0.758084	7.25104e-06
1572	PC.aa.C36.4	PC.ae.C34.2	0.611368	0.00090598
1573	PC.aa.C36.5	PC.ae.C34.2	0.535899	0.00477648
1574	PC.aa.C36.6	PC.ae.C34.2	0.593487	0.00139364
1575	PC.aa.C38.0	PC.ae.C34.2	0.640214	0.00042734
1576	PC.aa.C38.3	PC.ae.C34.2	0.721537	3.18393e-05
1577	PC.aa.C38.4	PC.ae.C34.2	0.483243	0.0123898
1578	PC.aa.C38.5	PC.ae.C34.2	0.666194	0.000202933
1579	PC.aa.C38.6	PC.ae.C34.2	0.514087	0.00721762
1580	PC.aa.C40.2	PC.ae.C34.2	0.735782	1.84008e-05
1581	PC.aa.C40.3	PC.ae.C34.2	0.782067	2.37122e-06
1582	PC.aa.C40.4	PC.ae.C34.2	0.685717	0.00011046
1583	PC.aa.C40.5	PC.ae.C34.2	0.683641	0.000118094
1584	PC.aa.C40.6	PC.ae.C34.2	0.452441	0.0203011
1585	PC.aa.C42.0	PC.ae.C34.2	0.447793	0.0217912
1586	PC.aa.C42.1	PC.ae.C34.2	0.513022	0.00735958
1587	PC.aa.C42.2	PC.ae.C34.2	0.783734	2.18277e-06
1588	PC.aa.C42.4	PC.ae.C34.2	0.770932	4.05057e-06
1589	PC.aa.C42.5	PC.ae.C34.2	0.724655	2.83189e-05
1590	PC.aa.C42.6	PC.ae.C34.2	0.734643	1.92498e-05
1591	PC.ae.C30.0	PC.ae.C34.2	0.693356	8.5975e-05
1592	PC.ae.C30.2	PC.ae.C34.2	0.813634	4.32213e-07
1593	PC.ae.C32.1	PC.ae.C34.2	0.651384	0.000312895
1594	PC.ae.C32.2	PC.ae.C34.2	0.772661	3.73457e-06
1595	PC.ae.C34.0	PC.ae.C34.2	0.673687	0.000161531
1596	PC.ae.C34.1	PC.ae.C34.2	0.698417	7.25211e-05
1597	Asp	PC.ae.C34.3	0.336041	0.0932645
1598	C10.2	PC.ae.C34.3	0.371092	0.0619828
1599	C16.1.OH	PC.ae.C34.3	0.642058	0.000406251
1600	C16.OH	PC.ae.C34.3	0.636066	0.000478308
1601	C3.1	PC.ae.C34.3	0.690821	9.35065e-05
1602	C3.OH	PC.ae.C34.3	0.699003	7.10905e-05
1603	C4.1	PC.ae.C34.3	0.640348	0.000425778
1604	C5.1	PC.ae.C34.3	0.773872	3.52668e-06
1605	C5.1.DC	PC.ae.C34.3	0.618878	0.000750251
1606	C5.OH..C3.DC.M.	PC.ae.C34.3	0.546493	0.00386993
1607	C6.1	PC.ae.C34.3	0.650888	0.000317336
1608	C9	PC.ae.C34.3	0.57463	0.00213811
1609	His	PC.ae.C34.3	0.560094	0.00292378
1610	lysoPC.a.C24.0	PC.ae.C34.3	0.346799	0.0826169
1611	lysoPC.a.C26.0	PC.ae.C34.3	0.29808	0.139134
1612	lysoPC.a.C26.1	PC.ae.C34.3	0.386367	0.0512152
1613	lysoPC.a.C28.0	PC.ae.C34.3	0.345611	0.0837459
1614	lysoPC.a.C28.1	PC.ae.C34.3	0.343346	0.0859291
1615	PC.aa.C24.0	PC.ae.C34.3	0.164595	0.421686
1616	PC.aa.C28.1	PC.ae.C34.3	0.535055	0.00485585
1617	PC.aa.C30.0	PC.ae.C34.3	0.263092	0.194098
1618	PC.aa.C32.0	PC.ae.C34.3	0.42065	0.0323687
1619	PC.aa.C32.1	PC.ae.C34.3	0.25892	0.201525
1620	PC.aa.C32.3	PC.ae.C34.3	0.613677	0.000855356
1621	PC.aa.C34.1	PC.ae.C34.3	0.422091	0.0317196
1622	PC.aa.C34.2	PC.ae.C34.3	0.315054	0.116954
1623	PC.aa.C34.3	PC.ae.C34.3	0.525539	0.00583066
1624	PC.aa.C34.4	PC.ae.C34.3	0.264733	0.191228
1625	PC.aa.C36.1	PC.ae.C34.3	0.549861	0.00361428
1626	PC.aa.C36.2	PC.ae.C34.3	0.41512	0.0349598
1627	PC.aa.C36.3	PC.ae.C34.3	0.576958	0.00203087
1628	PC.aa.C36.4	PC.ae.C34.3	0.383236	0.0532932
1629	PC.aa.C36.5	PC.ae.C34.3	0.157827	0.441282
1630	PC.aa.C36.6	PC.ae.C34.3	0.228454	0.26164
1631	PC.aa.C38.0	PC.ae.C34.3	0.560784	0.00288158
1632	PC.aa.C38.3	PC.ae.C34.3	0.4076	0.0387454
1633	PC.aa.C38.4	PC.ae.C34.3	0.272234	0.178486
1634	PC.aa.C38.5	PC.ae.C34.3	0.498837	0.0094854
1635	PC.aa.C38.6	PC.ae.C34.3	0.273299	0.176726
1636	PC.aa.C40.2	PC.ae.C34.3	0.696796	7.66127e-05
1637	PC.aa.C40.3	PC.ae.C34.3	0.602432	0.00112708
1638	PC.aa.C40.4	PC.ae.C34.3	0.448901	0.0214281
1639	PC.aa.C40.5	PC.ae.C34.3	0.449256	0.0213129
1640	PC.aa.C40.6	PC.ae.C34.3	0.0913605	0.657138
1641	PC.aa.C42.0	PC.ae.C34.3	0.415021	0.0350074
1642	PC.aa.C42.1	PC.ae.C34.3	0.423368	0.031153
1643	PC.aa.C42.2	PC.ae.C34.3	0.550046	0.00360067
1644	PC.aa.C42.4	PC.ae.C34.3	0.622133	0.000690334
1645	PC.aa.C42.5	PC.ae.C34.3	0.524612	0.00593381
1646	PC.aa.C42.6	PC.ae.C34.3	0.514842	0.0071183
1647	PC.ae.C30.0	PC.ae.C34.3	0.311707	0.121107
1648	PC.ae.C30.2	PC.ae.C34.3	0.729561	2.34767e-05
1649	PC.ae.C32.1	PC.ae.C34.3	0.631597	0.000539073
1650	PC.ae.C32.2	PC.ae.C34.3	0.761042	6.36139e-06
1651	PC.ae.C34.0	PC.ae.C34.3	0.380386	0.0552415
1652	PC.ae.C34.1	PC.ae.C34.3	0.610334	0.000929471
1653	PC.ae.C34.2	PC.ae.C34.3	0.686099	0.000109103
1654	Asp	PC.ae.C36.0	0.0530898	0.796736
1655	C10.2	PC.ae.C36.0	0.515388	0.00704729
1656	C16.1.OH	PC.ae.C36.0	0.661339	0.000234486
1657	C16.OH	PC.ae.C36.0	0.690409	9.47854e-05
1658	C3.1	PC.ae.C36.0	0.847233	4.78158e-08
1659	C3.OH	PC.ae.C36.0	0.822595	2.51372e-07
1660	C4.1	PC.ae.C36.0	0.864302	1.26535e-08
1661	C5.1	PC.ae.C36.0	0.573846	0.0021753
1662	C5.1.DC	PC.ae.C36.0	0.753724	8.7652e-06
1663	C5.OH..C3.DC.M.	PC.ae.C36.0	0.501462	0.00905742
1664	C6.1	PC.ae.C36.0	0.641361	0.000414114
1665	C9	PC.ae.C36.0	0.619364	0.000741013
1666	His	PC.ae.C36.0	0.436356	0.0258394
1667	lysoPC.a.C24.0	PC.ae.C36.0	0.58953	0.0015279
1668	lysoPC.a.C26.0	PC.ae.C36.0	0.566991	0.00252482
1669	lysoPC.a.C26.1	PC.ae.C36.0	0.549578	0.00363519
1670	lysoPC.a.C28.0	PC.ae.C36.0	0.486914	0.0116472
1671	lysoPC.a.C28.1	PC.ae.C36.0	0.439835	0.0245486
1672	PC.aa.C24.0	PC.ae.C36.0	0.539751	0.004428
1673	PC.aa.C28.1	PC.ae.C36.0	0.683712	0.000117826
1674	PC.aa.C30.0	PC.ae.C36.0	0.738707	1.63715e-05
1675	PC.aa.C32.0	PC.ae.C36.0	0.861402	1.60563e-08
1676	PC.aa.C32.1	PC.ae.C36.0	0.66397	0.00021689
1677	PC.aa.C32.3	PC.ae.C36.0	0.539505	0.00444959
1678	PC.aa.C34.1	PC.ae.C36.0	0.730187	2.29149e-05
1679	PC.aa.C34.2	PC.ae.C36.0	0.576456	0.0020536
1680	PC.aa.C34.3	PC.ae.C36.0	0.688845	9.97761e-05
1681	PC.aa.C34.4	PC.ae.C36.0	0.602439	0.0011269
1682	PC.aa.C36.1	PC.ae.C36.0	0.843218	6.3869e-08
1683	PC.aa.C36.2	PC.ae.C36.0	0.650513	0.000320733
1684	PC.aa.C36.3	PC.ae.C36.0	0.750623	1.00075e-05
1685	PC.aa.C36.4	PC.ae.C36.0	0.725968	2.69433e-05
1686	PC.aa.C36.5	PC.ae.C36.0	0.60003	0.00119392
1687	PC.aa.C36.6	PC.ae.C36.0	0.621855	0.000695269
1688	PC.aa.C38.0	PC.ae.C36.0	0.710751	4.72016e-05
1689	PC.aa.C38.3	PC.ae.C36.0	0.726155	2.67526e-05
1690	PC.aa.C38.4	PC.ae.C36.0	0.619375	0.000740822
1691	PC.aa.C38.5	PC.ae.C36.0	0.760195	6.60583e-06
1692	PC.aa.C38.6	PC.ae.C36.0	0.721659	3.16952e-05
1693	PC.aa.C40.2	PC.ae.C36.0	0.775095	3.32725e-06
1694	PC.aa.C40.3	PC.ae.C36.0	0.822202	2.57579e-07
1695	PC.aa.C40.4	PC.ae.C36.0	0.717252	3.7309e-05
1696	PC.aa.C40.5	PC.ae.C36.0	0.703639	6.06217e-05
1697	PC.aa.C40.6	PC.ae.C36.0	0.564323	0.00267325
1698	PC.aa.C42.0	PC.ae.C36.0	0.483913	0.0122514
1699	PC.aa.C42.1	PC.ae.C36.0	0.587563	0.00159868
1700	PC.aa.C42.2	PC.ae.C36.0	0.805116	7.04947e-07
1701	PC.aa.C42.4	PC.ae.C36.0	0.753133	8.99064e-06
1702	PC.aa.C42.5	PC.ae.C36.0	0.768009	4.63911e-06
1703	PC.aa.C42.6	PC.ae.C36.0	0.7417	1.45032e-05
1704	PC.ae.C30.0	PC.ae.C36.0	0.720292	3.335e-05
1705	PC.ae.C30.2	PC.ae.C36.0	0.792286	1.41083e-06
1706	PC.ae.C32.1	PC.ae.C36.0	0.814774	4.04064e-07
1707	PC.ae.C32.2	PC.ae.C36.0	0.790318	1.56264e-06
1708	PC.ae.C34.0	PC.ae.C36.0	0.783505	2.20778e-06
1709	PC.ae.C34.1	PC.ae.C36.0	0.7703	4.17169e-06
1710	PC.ae.C34.2	PC.ae.C36.0	0.741426	1.46661e-05
1711	PC.ae.C34.3	PC.ae.C36.0	0.523242	0.00608911
1712	Asp	PC.ae.C36.1	0.292132	0.147579
1713	C10.2	PC.ae.C36.1	0.419261	0.0330044
1714	C16.1.OH	PC.ae.C36.1	0.549813	0.00361789
1715	C16.OH	PC.ae.C36.1	0.513997	0.00722954
1716	C3.1	PC.ae.C36.1	0.726127	2.67803e-05
1717	C3.OH	PC.ae.C36.1	0.671742	0.000171493
1718	C4.1	PC.ae.C36.1	0.687158	0.00010542
1719	C5.1	PC.ae.C36.1	0.768628	4.50845e-06
1720	C5.1.DC	PC.ae.C36.1	0.621636	0.000699191
1721	C5.OH..C3.DC.M.	PC.ae.C36.1	0.522538	0.00617035
1722	C6.1	PC.ae.C36.1	0.541257	0.00429776
1723	C9	PC.ae.C36.1	0.501165	0.00910503
1724	His	PC.ae.C36.1	0.523935	0.00601012
1725	lysoPC.a.C24.0	PC.ae.C36.1	0.578482	0.00196319
1726	lysoPC.a.C26.0	PC.ae.C36.1	0.587399	0.00160468
1727	lysoPC.a.C26.1	PC.ae.C36.1	0.403562	0.0409093
1728	lysoPC.a.C28.0	PC.ae.C36.1	0.532149	0.00513773
1729	lysoPC.a.C28.1	PC.ae.C36.1	0.546566	0.00386423
1730	PC.aa.C24.0	PC.ae.C36.1	0.34126	0.0879782
1731	PC.aa.C28.1	PC.ae.C36.1	0.541897	0.00424342
1732	PC.aa.C30.0	PC.ae.C36.1	0.519915	0.00648069
1733	PC.aa.C32.0	PC.ae.C36.1	0.547046	0.00382699
1734	PC.aa.C32.1	PC.ae.C36.1	0.647676	0.000347482
1735	PC.aa.C32.3	PC.ae.C36.1	0.474759	0.0142568
1736	PC.aa.C34.1	PC.ae.C36.1	0.53919	0.00447737
1737	PC.aa.C34.2	PC.ae.C36.1	0.348731	0.0808072
1738	PC.aa.C34.3	PC.ae.C36.1	0.632217	0.00053026
1739	PC.aa.C34.4	PC.ae.C36.1	0.396847	0.0447179
1740	PC.aa.C36.1	PC.ae.C36.1	0.864569	1.23758e-08
1741	PC.aa.C36.2	PC.ae.C36.1	0.425403	0.0302671
1742	PC.aa.C36.3	PC.ae.C36.1	0.54679	0.00384683
1743	PC.aa.C36.4	PC.ae.C36.1	0.451943	0.0204566
1744	PC.aa.C36.5	PC.ae.C36.1	0.397306	0.0444487
1745	PC.aa.C36.6	PC.ae.C36.1	0.394639	0.0460297
1746	PC.aa.C38.0	PC.ae.C36.1	0.408945	0.0380457
1747	PC.aa.C38.3	PC.ae.C36.1	0.713017	4.35184e-05
1748	PC.aa.C38.4	PC.ae.C36.1	0.361099	0.0699237
1749	PC.aa.C38.5	PC.ae.C36.1	0.495683	0.0100216
1750	PC.aa.C38.6	PC.ae.C36.1	0.398879	0.0435366
1751	PC.aa.C40.2	PC.ae.C36.1	0.562326	0.00278917
1752	PC.aa.C40.3	PC.ae.C36.1	0.674185	0.000159064
1753	PC.aa.C40.4	PC.ae.C36.1	0.689259	9.84337e-05
1754	PC.aa.C40.5	PC.ae.C36.1	0.624802	0.000644338
1755	PC.aa.C40.6	PC.ae.C36.1	0.467651	0.0159945
1756	PC.aa.C42.0	PC.ae.C36.1	0.204822	0.315515
1757	PC.aa.C42.1	PC.ae.C36.1	0.336065	0.0932401
1758	PC.aa.C42.2	PC.ae.C36.1	0.56282	0.0027601
1759	PC.aa.C42.4	PC.ae.C36.1	0.632726	0.000523122
1760	PC.aa.C42.5	PC.ae.C36.1	0.609766	0.000942588
1761	PC.aa.C42.6	PC.ae.C36.1	0.597319	0.00127347
1762	PC.ae.C30.0	PC.ae.C36.1	0.592582	0.00142342
1763	PC.ae.C30.2	PC.ae.C36.1	0.754397	8.51444e-06
1764	PC.ae.C32.1	PC.ae.C36.1	0.606947	0.00101016
1765	PC.ae.C32.2	PC.ae.C36.1	0.645264	0.000371729
1766	PC.ae.C34.0	PC.ae.C36.1	0.79898	9.88398e-07
1767	PC.ae.C34.1	PC.ae.C36.1	0.905244	2.11664e-10
1768	PC.ae.C34.2	PC.ae.C36.1	0.665306	0.000208406
1769	PC.ae.C34.3	PC.ae.C36.1	0.536122	0.00475568
1770	PC.ae.C36.0	PC.ae.C36.1	0.691946	9.00954e-05
1771	Asp	PC.ae.C36.2	0.480462	0.0129781
1772	C10.2	PC.ae.C36.2	0.227013	0.264743
1773	C16.1.OH	PC.ae.C36.2	0.665037	0.000210091
1774	C16.OH	PC.ae.C36.2	0.552277	0.00343987
1775	C3.1	PC.ae.C36.2	0.656752	0.000268161
1776	C3.OH	PC.ae.C36.2	0.639863	0.000431458
1777	C4.1	PC.ae.C36.2	0.576063	0.00207156
1778	C5.1	PC.ae.C36.2	0.73245	2.09822e-05
1779	C5.1.DC	PC.ae.C36.2	0.548052	0.00374975
1780	C5.OH..C3.DC.M.	PC.ae.C36.2	0.510416	0.00771693
1781	C6.1	PC.ae.C36.2	0.564415	0.00266801
1782	C9	PC.ae.C36.2	0.535906	0.00477577
1783	His	PC.ae.C36.2	0.464234	0.0168898
1784	lysoPC.a.C24.0	PC.ae.C36.2	0.406133	0.0395209
1785	lysoPC.a.C26.0	PC.ae.C36.2	0.323813	0.106583
1786	lysoPC.a.C26.1	PC.ae.C36.2	0.307146	0.126939
1787	lysoPC.a.C28.0	PC.ae.C36.2	0.45587	0.0192557
1788	lysoPC.a.C28.1	PC.ae.C36.2	0.476963	0.0137509
1789	PC.aa.C24.0	PC.ae.C36.2	0.183737	0.368927
1790	PC.aa.C28.1	PC.ae.C36.2	0.525408	0.00584512
1791	PC.aa.C30.0	PC.ae.C36.2	0.260935	0.197913
1792	PC.aa.C32.0	PC.ae.C36.2	0.331041	0.0985499
1793	PC.aa.C32.1	PC.ae.C36.2	0.307123	0.126969
1794	PC.aa.C32.3	PC.ae.C36.2	0.572835	0.0022241
1795	PC.aa.C34.1	PC.ae.C36.2	0.484339	0.0121641
1796	PC.aa.C34.2	PC.ae.C36.2	0.26611	0.188844
1797	PC.aa.C34.3	PC.ae.C36.2	0.532567	0.00509631
1798	PC.aa.C34.4	PC.ae.C36.2	0.183375	0.369886
1799	PC.aa.C36.1	PC.ae.C36.2	0.70512	5.75783e-05
1800	PC.aa.C36.2	PC.ae.C36.2	0.427212	0.0294964
1801	PC.aa.C36.3	PC.ae.C36.2	0.548519	0.00371437
1802	PC.aa.C36.4	PC.ae.C36.2	0.373613	0.0600944
1803	PC.aa.C36.5	PC.ae.C36.2	0.124488	0.544572
1804	PC.aa.C36.6	PC.ae.C36.2	0.162368	0.42808
1805	PC.aa.C38.0	PC.ae.C36.2	0.350668	0.0790228
1806	PC.aa.C38.3	PC.ae.C36.2	0.469436	0.0155425
1807	PC.aa.C38.4	PC.ae.C36.2	0.169733	0.407134
1808	PC.aa.C38.5	PC.ae.C36.2	0.34072	0.088514
1809	PC.aa.C38.6	PC.ae.C36.2	0.161006	0.432019
1810	PC.aa.C40.2	PC.ae.C36.2	0.52268	0.0061538
1811	PC.aa.C40.3	PC.ae.C36.2	0.565415	0.00261158
1812	PC.aa.C40.4	PC.ae.C36.2	0.413512	0.0357434
1813	PC.aa.C40.5	PC.ae.C36.2	0.436557	0.0257634
1814	PC.aa.C40.6	PC.ae.C36.2	0.157567	0.442044
1815	PC.aa.C42.0	PC.ae.C36.2	0.195765	0.337844
1816	PC.aa.C42.1	PC.ae.C36.2	0.251287	0.215609
1817	PC.aa.C42.2	PC.ae.C36.2	0.437206	0.0255192
1818	PC.aa.C42.4	PC.ae.C36.2	0.491316	0.0108058
1819	PC.aa.C42.5	PC.ae.C36.2	0.43514	0.0263037
1820	PC.aa.C42.6	PC.ae.C36.2	0.390623	0.0484924
1821	PC.ae.C30.0	PC.ae.C36.2	0.413674	0.0356637
1822	PC.ae.C30.2	PC.ae.C36.2	0.771185	4.00281e-06
1823	PC.ae.C32.1	PC.ae.C36.2	0.521035	0.00634654
1824	PC.ae.C32.2	PC.ae.C36.2	0.676896	0.000146202
1825	PC.ae.C34.0	PC.ae.C36.2	0.563418	0.00272526
1826	PC.ae.C34.1	PC.ae.C36.2	0.730112	2.2981e-05
1827	PC.ae.C34.2	PC.ae.C36.2	0.763647	5.66026e-06
1828	PC.ae.C34.3	PC.ae.C36.2	0.771688	3.90959e-06
1829	PC.ae.C36.0	PC.ae.C36.2	0.505423	0.00844229
1830	PC.ae.C36.1	PC.ae.C36.2	0.762136	6.05794e-06
1831	Asp	PC.ae.C36.3	0.334536	0.0948325
1832	C10.2	PC.ae.C36.3	0.357237	0.0731935
1833	C16.1.OH	PC.ae.C36.3	0.68508	0.000112756
1834	C16.OH	PC.ae.C36.3	0.636559	0.000471989
1835	C3.1	PC.ae.C36.3	0.792011	1.43121e-06
1836	C3.OH	PC.ae.C36.3	0.796968	1.10149e-06
1837	C4.1	PC.ae.C36.3	0.728331	2.46161e-05
1838	C5.1	PC.ae.C36.3	0.783775	2.1783e-06
1839	C5.1.DC	PC.ae.C36.3	0.748963	1.0735e-05
1840	C5.OH..C3.DC.M.	PC.ae.C36.3	0.570419	0.00234444
1841	C6.1	PC.ae.C36.3	0.634375	0.000500561
1842	C9	PC.ae.C36.3	0.638235	0.000451035
1843	His	PC.ae.C36.3	0.65437	0.000287268
1844	lysoPC.a.C24.0	PC.ae.C36.3	0.618486	0.000757748
1845	lysoPC.a.C26.0	PC.ae.C36.3	0.539443	0.00445512
1846	lysoPC.a.C26.1	PC.ae.C36.3	0.578187	0.00197612
1847	lysoPC.a.C28.0	PC.ae.C36.3	0.604959	0.00106028
1848	lysoPC.a.C28.1	PC.ae.C36.3	0.599861	0.00119875
1849	PC.aa.C24.0	PC.ae.C36.3	0.442208	0.0236983
1850	PC.aa.C28.1	PC.ae.C36.3	0.676309	0.000148906
1851	PC.aa.C30.0	PC.ae.C36.3	0.502863	0.00883571
1852	PC.aa.C32.0	PC.ae.C36.3	0.579849	0.00190411
1853	PC.aa.C32.1	PC.ae.C36.3	0.516951	0.00684712
1854	PC.aa.C32.3	PC.ae.C36.3	0.638314	0.000450065
1855	PC.aa.C34.1	PC.ae.C36.3	0.580728	0.00186699
1856	PC.aa.C34.2	PC.ae.C36.3	0.500155	0.00926833
1857	PC.aa.C34.3	PC.ae.C36.3	0.768373	4.5618e-06
1858	PC.aa.C34.4	PC.ae.C36.3	0.524808	0.00591193
1859	PC.aa.C36.1	PC.ae.C36.3	0.796162	1.14993e-06
1860	PC.aa.C36.2	PC.ae.C36.3	0.615234	0.000822628
1861	PC.aa.C36.3	PC.ae.C36.3	0.721199	3.22433e-05
1862	PC.aa.C36.4	PC.ae.C36.3	0.573778	0.00217855
1863	PC.aa.C36.5	PC.ae.C36.3	0.476097	0.0139479
1864	PC.aa.C36.6	PC.ae.C36.3	0.522342	0.00619306
1865	PC.aa.C38.0	PC.ae.C36.3	0.637774	0.000456709
1866	PC.aa.C38.3	PC.ae.C36.3	0.658703	0.000253352
1867	PC.aa.C38.4	PC.ae.C36.3	0.417482	0.0338334
1868	PC.aa.C38.5	PC.ae.C36.3	0.628132	0.000590711
1869	PC.aa.C38.6	PC.ae.C36.3	0.433132	0.0270845
1870	PC.aa.C40.2	PC.ae.C36.3	0.735203	1.88277e-05
1871	PC.aa.C40.3	PC.ae.C36.3	0.731152	2.20721e-05
1872	PC.aa.C40.4	PC.ae.C36.3	0.682052	0.000124249
1873	PC.aa.C40.5	PC.ae.C36.3	0.658857	0.000252215
1874	PC.aa.C40.6	PC.ae.C36.3	0.362738	0.0685702
1875	PC.aa.C42.0	PC.ae.C36.3	0.421041	0.0321915
1876	PC.aa.C42.1	PC.ae.C36.3	0.481654	0.0127232
1877	PC.aa.C42.2	PC.ae.C36.3	0.742888	1.38161e-05
1878	PC.aa.C42.4	PC.ae.C36.3	0.748429	1.09788e-05
1879	PC.aa.C42.5	PC.ae.C36.3	0.660421	0.000240913
1880	PC.aa.C42.6	PC.ae.C36.3	0.704204	5.94443e-05
1881	PC.ae.C30.0	PC.ae.C36.3	0.575685	0.00208893
1882	PC.ae.C30.2	PC.ae.C36.3	0.798869	9.94371e-07
1883	PC.ae.C32.1	PC.ae.C36.3	0.654253	0.000288239
1884	PC.ae.C32.2	PC.ae.C36.3	0.836789	9.98832e-08
1885	PC.ae.C34.0	PC.ae.C36.3	0.642947	0.000396404
1886	PC.ae.C34.1	PC.ae.C36.3	0.740819	1.50322e-05
1887	PC.ae.C34.2	PC.ae.C36.3	0.943039	5.74651e-13
1888	PC.ae.C34.3	PC.ae.C36.3	0.804614	7.25032e-07
1889	PC.ae.C36.0	PC.ae.C36.3	0.712842	4.37939e-05
1890	PC.ae.C36.1	PC.ae.C36.3	0.715541	3.97162e-05
1891	PC.ae.C36.2	PC.ae.C36.3	0.827937	1.79355e-07
1892	Asp	PC.ae.C36.4	0.240713	0.236195
1893	C10.2	PC.ae.C36.4	0.466997	0.0161627
1894	C16.1.OH	PC.ae.C36.4	0.604906	0.00106163
1895	C16.OH	PC.ae.C36.4	0.645633	0.000367929
1896	C3.1	PC.ae.C36.4	0.78243	2.32896e-06
1897	C3.OH	PC.ae.C36.4	0.784808	2.06857e-06
1898	C4.1	PC.ae.C36.4	0.765489	5.20669e-06
1899	C5.1	PC.ae.C36.4	0.618243	0.000762456
1900	C5.1.DC	PC.ae.C36.4	0.735869	1.83372e-05
1901	C5.OH..C3.DC.M.	PC.ae.C36.4	0.424622	0.0306048
1902	C6.1	PC.ae.C36.4	0.643568	0.000389653
1903	C9	PC.ae.C36.4	0.534694	0.00489011
1904	His	PC.ae.C36.4	0.576445	0.00205407
1905	lysoPC.a.C24.0	PC.ae.C36.4	0.513156	0.00734161
1906	lysoPC.a.C26.0	PC.ae.C36.4	0.479604	0.0131641
1907	lysoPC.a.C26.1	PC.ae.C36.4	0.579736	0.00190894
1908	lysoPC.a.C28.0	PC.ae.C36.4	0.520947	0.00635709
1909	lysoPC.a.C28.1	PC.ae.C36.4	0.513026	0.00735901
1910	PC.aa.C24.0	PC.ae.C36.4	0.481624	0.0127296
1911	PC.aa.C28.1	PC.ae.C36.4	0.754081	8.63139e-06
1912	PC.aa.C30.0	PC.ae.C36.4	0.579505	0.00191883
1913	PC.aa.C32.0	PC.ae.C36.4	0.804049	7.48265e-07
1914	PC.aa.C32.1	PC.ae.C36.4	0.471512	0.0150302
1915	PC.aa.C32.3	PC.ae.C36.4	0.48175	0.0127028
1916	PC.aa.C34.1	PC.ae.C36.4	0.523191	0.00609496
1917	PC.aa.C34.2	PC.ae.C36.4	0.64369	0.000388348
1918	PC.aa.C34.3	PC.ae.C36.4	0.593196	0.00140317
1919	PC.aa.C34.4	PC.ae.C36.4	0.576681	0.00204339
1920	PC.aa.C36.1	PC.ae.C36.4	0.672409	0.000168016
1921	PC.aa.C36.2	PC.ae.C36.4	0.682874	0.00012103
1922	PC.aa.C36.3	PC.ae.C36.4	0.713913	4.21331e-05
1923	PC.aa.C36.4	PC.ae.C36.4	0.676325	0.000148834
1924	PC.aa.C36.5	PC.ae.C36.4	0.500623	0.00919232
1925	PC.aa.C36.6	PC.ae.C36.4	0.55442	0.00329124
1926	PC.aa.C38.0	PC.ae.C36.4	0.833038	1.28535e-07
1927	PC.aa.C38.3	PC.ae.C36.4	0.705298	5.72216e-05
1928	PC.aa.C38.4	PC.ae.C36.4	0.770726	4.08977e-06
1929	PC.aa.C38.5	PC.ae.C36.4	0.795523	1.18974e-06
1930	PC.aa.C38.6	PC.ae.C36.4	0.698891	7.13611e-05
1931	PC.aa.C40.2	PC.ae.C36.4	0.72992	2.31529e-05
1932	PC.aa.C40.3	PC.ae.C36.4	0.794796	1.2365e-06
1933	PC.aa.C40.4	PC.ae.C36.4	0.761838	6.13944e-06
1934	PC.aa.C40.5	PC.ae.C36.4	0.754356	8.52955e-06
1935	PC.aa.C40.6	PC.ae.C36.4	0.536236	0.00474505
1936	PC.aa.C42.0	PC.ae.C36.4	0.666193	0.00020294
1937	PC.aa.C42.1	PC.ae.C36.4	0.710392	4.78103e-05
1938	PC.aa.C42.2	PC.ae.C36.4	0.767273	4.79889e-06
1939	PC.aa.C42.4	PC.ae.C36.4	0.835264	1.10749e-07
1940	PC.aa.C42.5	PC.ae.C36.4	0.803652	7.64985e-07
1941	PC.aa.C42.6	PC.ae.C36.4	0.776651	3.08818e-06
1942	PC.ae.C30.0	PC.ae.C36.4	0.594597	0.00135787
1943	PC.ae.C30.2	PC.ae.C36.4	0.738258	1.66693e-05
1944	PC.ae.C32.1	PC.ae.C36.4	0.786983	1.85352e-06
1945	PC.ae.C32.2	PC.ae.C36.4	0.754156	8.60358e-06
1946	PC.ae.C34.0	PC.ae.C36.4	0.600925	0.00116862
1947	PC.ae.C34.1	PC.ae.C36.4	0.611723	0.000898032
1948	PC.ae.C34.2	PC.ae.C36.4	0.806683	6.45451e-07
1949	PC.ae.C34.3	PC.ae.C36.4	0.640149	0.0004281
1950	PC.ae.C36.0	PC.ae.C36.4	0.76782	4.67962e-06
1951	PC.ae.C36.1	PC.ae.C36.4	0.489844	0.0110814
1952	PC.ae.C36.2	PC.ae.C36.4	0.457187	0.0188663
1953	PC.ae.C36.3	PC.ae.C36.4	0.7811	2.48702e-06
1954	Asp	PC.ae.C36.5	0.140446	0.493773
1955	C10.2	PC.ae.C36.5	0.49623	0.00992696
1956	C16.1.OH	PC.ae.C36.5	0.612804	0.000874213
1957	C16.OH	PC.ae.C36.5	0.683772	0.000117597
1958	C3.1	PC.ae.C36.5	0.733888	1.98315e-05
1959	C3.OH	PC.ae.C36.5	0.732776	2.07167e-05
1960	C4.1	PC.ae.C36.5	0.72466	2.83144e-05
1961	C5.1	PC.ae.C36.5	0.626438	0.000617487
1962	C5.1.DC	PC.ae.C36.5	0.681451	0.000126648
1963	C5.OH..C3.DC.M.	PC.ae.C36.5	0.436744	0.025693
1964	C6.1	PC.ae.C36.5	0.675026	0.000154972
1965	C9	PC.ae.C36.5	0.54238	0.00420282
1966	His	PC.ae.C36.5	0.564888	0.00264121
1967	lysoPC.a.C24.0	PC.ae.C36.5	0.363841	0.0676704
1968	lysoPC.a.C26.0	PC.ae.C36.5	0.348456	0.081063
1969	lysoPC.a.C26.1	PC.ae.C36.5	0.502992	0.00881552
1970	lysoPC.a.C28.0	PC.ae.C36.5	0.350337	0.0793254
1971	lysoPC.a.C28.1	PC.ae.C36.5	0.313771	0.118534
1972	PC.aa.C24.0	PC.ae.C36.5	0.330756	0.0988578
1973	PC.aa.C28.1	PC.ae.C36.5	0.596184	0.0013081
1974	PC.aa.C30.0	PC.ae.C36.5	0.415991	0.0345411
1975	PC.aa.C32.0	PC.ae.C36.5	0.687137	0.000105493
1976	PC.aa.C32.1	PC.ae.C36.5	0.363281	0.0681261
1977	PC.aa.C32.3	PC.ae.C36.5	0.538736	0.00451769
1978	PC.aa.C34.1	PC.ae.C36.5	0.463044	0.017211
1979	PC.aa.C34.2	PC.ae.C36.5	0.550212	0.00358848
1980	PC.aa.C34.3	PC.ae.C36.5	0.51594	0.006976
1981	PC.aa.C34.4	PC.ae.C36.5	0.462591	0.0173348
1982	PC.aa.C36.1	PC.ae.C36.5	0.534917	0.00486894
1983	PC.aa.C36.2	PC.ae.C36.5	0.567629	0.00249034
1984	PC.aa.C36.3	PC.ae.C36.5	0.635524	0.000485343
1985	PC.aa.C36.4	PC.ae.C36.5	0.603397	0.00110116
1986	PC.aa.C36.5	PC.ae.C36.5	0.380653	0.0550561
1987	PC.aa.C36.6	PC.ae.C36.5	0.450017	0.0210673
1988	PC.aa.C38.0	PC.ae.C36.5	0.830551	1.51409e-07
1989	PC.aa.C38.3	PC.ae.C36.5	0.51746	0.00678305
1990	PC.aa.C38.4	PC.ae.C36.5	0.650072	0.000324774
1991	PC.aa.C38.5	PC.ae.C36.5	0.72591	2.70027e-05
1992	PC.aa.C38.6	PC.ae.C36.5	0.623848	0.000660461
1993	PC.aa.C40.2	PC.ae.C36.5	0.730905	2.22848e-05
1994	PC.aa.C40.3	PC.ae.C36.5	0.686267	0.000108509
1995	PC.aa.C40.4	PC.ae.C36.5	0.607736	0.000990835
1996	PC.aa.C40.5	PC.ae.C36.5	0.622122	0.000690528
1997	PC.aa.C40.6	PC.ae.C36.5	0.385196	0.0519845
1998	PC.aa.C42.0	PC.ae.C36.5	0.632795	0.000522162
1999	PC.aa.C42.1	PC.ae.C36.5	0.669321	0.000184639
[truncated: 2,561 more rows]

## Sheet: IntramodularCorr_Grey
	row	column	cor	p
1	C3.DC..C4.OH.	Creatinine	-0.0489572	0.81227
2	C3.DC..C4.OH.	Gly	0.0886299	0.666797
3	Creatinine	Gly	0.650591	0.000320025
4	C3.DC..C4.OH.	Kynurenine	-0.657393	0.000263218
5	Creatinine	Kynurenine	0.241573	0.234474
6	Gly	Kynurenine	0.0542949	0.79222
7	C3.DC..C4.OH.	PC.aa.C36.0	-0.0996972	0.627984
8	Creatinine	PC.aa.C36.0	0.0305104	0.882378
9	Gly	PC.aa.C36.0	0.0412817	0.841302
10	Kynurenine	PC.aa.C36.0	0.258921	0.201522
11	C3.DC..C4.OH.	Putrescine	0.398955	0.0434933
12	Creatinine	Putrescine	0.15508	0.449374
13	Gly	Putrescine	0.0684769	0.7396
14	Kynurenine	Putrescine	0.0873254	0.67143
15	PC.aa.C36.0	Putrescine	-0.0520401	0.800675

## Sheet: IntramodularCorr_Midnightblue
	row	column	cor	p
1	C14.1	C14.2.OH	0.687768	0.000103347
2	C14.1	C16.2	0.863896	1.30874e-08
3	C14.2.OH	C16.2	0.750723	9.96502e-06
4	C14.1	C18.1.OH	0.739808	1.56606e-05
5	C14.2.OH	C18.1.OH	0.623301	0.000669855
6	C16.2	C18.1.OH	0.745806	1.22498e-05
7	C14.1	C5.DC..C6.OH.	0.764641	5.41123e-06
8	C14.2.OH	C5.DC..C6.OH.	0.733026	2.05147e-05
9	C16.2	C5.DC..C6.OH.	0.704951	5.79183e-05
10	C18.1.OH	C5.DC..C6.OH.	0.815679	3.8292e-07

## Sheet: IntramodularCorr_Purple
	row	column	cor	p
1	alpha.AAA	C0	0.442537	0.0235825
2	alpha.AAA	C3	0.764679	5.40199e-06
3	C0	C3	0.702817	6.23719e-05
4	alpha.AAA	C4	0.759484	6.81724e-06
5	C0	C4	0.642198	0.00040468
6	C3	C4	0.9253	1.35549e-11
7	alpha.AAA	Glu	0.42003	0.0326513
8	C0	Glu	0.340982	0.0882535
9	C3	Glu	0.432513	0.0273291
10	C4	Glu	0.471383	0.0150618
11	alpha.AAA	Pro	0.627913	0.000594111
12	C0	Pro	0.500202	0.00926079
13	C3	Pro	0.715893	3.92098e-05
14	C4	Pro	0.648972	0.000335028
15	Glu	Pro	0.459179	0.0182894

## Sheet: IntramodularCorr_Royalblue
	row	column	cor	p
1	SM..OH..C16.1	SM.C18.1	0.861348	1.61266e-08
2	SM..OH..C16.1	SM.C20.2	0.804068	7.47444e-07
3	SM.C18.1	SM.C20.2	0.832571	1.32572e-07

## Sheet: IntramodularCorr_Yellow
	row	column	cor	p
1	C5	Ile	0.567678	0.00248773
2	C5	Met	0.676318	0.000148864
3	Ile	Met	0.927143	1.01421e-11
4	C5	Met.SO	0.443428	0.0232706
5	Ile	Met.SO	0.668683	0.00018825
6	Met	Met.SO	0.719044	3.49281e-05
7	C5	Phe	0.778493	2.82508e-06
8	Ile	Phe	0.771263	3.98822e-06
9	Met	Phe	0.805704	6.82076e-07
10	Met.SO	Phe	0.648088	0.000343481
11	C5	Sarcosine	0.778179	2.86853e-06
12	Ile	Sarcosine	0.768946	4.44263e-06
13	Met	Sarcosine	0.82803	1.78291e-07
14	Met.SO	Sarcosine	0.646415	0.000359981
15	Phe	Sarcosine	0.805726	6.81214e-07
16	C5	Trp	0.595636	0.0013251
17	Ile	Trp	0.763696	5.6477e-06
18	Met	Trp	0.687733	0.000103465
19	Met.SO	Trp	0.686753	0.000106814
20	Phe	Trp	0.801104	8.8045e-07
21	Sarcosine	Trp	0.719204	3.47222e-05
22	C5	Tyr	0.61096	0.000915182
23	Ile	Tyr	0.789431	1.63571e-06
24	Met	Tyr	0.762743	5.89515e-06
25	Met.SO	Tyr	0.7238	2.92481e-05
26	Phe	Tyr	0.770344	4.16322e-06
27	Sarcosine	Tyr	0.809371	5.53783e-07
28	Trp	Tyr	0.846251	5.13632e-08
29	C5	Val	0.677762	0.000142291
30	Ile	Val	0.921645	2.35891e-11
31	Met	Val	0.850518	3.74996e-08
32	Met.SO	Val	0.673351	0.000163213
33	Phe	Val	0.80851	5.81778e-07
34	Sarcosine	Val	0.799199	9.76756e-07
35	Trp	Val	0.86761	9.57971e-09
36	Tyr	Val	0.825287	2.1235e-07
